# Supplementary material for: Amber in prehistoric Iberia: New data and a review
Source: PLoS One. 2018 Aug 29;13(8):e0202235. doi: 10.1371/journal.pone.0202235 (PMC6114727; doi:10.1371/journal.pone.0202235)
Supplement: S1 File — (XLSX) [file pone.0202235.s001.xlsx]

## Sheet: Hoja1
	Zubielki	Alloz	Cuchía	El Arrudo	Comillas	Ajo	El Caleyu	Cortes de Arenoso	Sant Just	Navalperal	La Velilla	La Pastora	Montelirio 175_15_amber	Montelirio 175_15_weathered layer	Montelirio 175_10_amber	Montelirio 175_10_weathered layer	Los Millares 12	Los Millares 63	Los Millares 74_amber	Los Millares 74_weathered layer	Sabina 97	Sabina 99	Llano de la Teja 18	Valle de las Higueras	Sao Paulo MAH7771_SPII1330_amber	Sao Paulo MAH7771_SPII1330_weathered layer	Sao Paulo MAH10503_SPII1221_amber	Sao Paulo MAH10503_SPII1221_weathered layer	Quinta do Marcelo
cm-1	%T	%T	%T	%T	%T	%T	%T	%T	%T	%T	%T	%T	%T	%T	%T	%T	%T	%T	%T	%T	%T	%T	%T	%T	%T	%T	%T	%T	%T
4500	104.76	52.8	77.43	56.59	70.1	70.76	59.87	61.62	54.98	65.13	46.5	117.09	59.5	58.49	48.46	64.25	107.82	113.82	99.9628	99.911	65.77	68.77	37.98	53.86	82.19	39.11	77.41	45.57	63.23
4499	104.74	52.79	77.42	56.58	70.09	70.75	59.86	61.61	54.97	65.13	46.48	117.08	59.5	58.49	48.45	64.24	107.81	113.82	99.9627	99.9109	65.77	68.77	37.97	53.86	82.19	39.1	77.41	45.57	63.22
4498	104.72	52.77	77.41	56.57	70.08	70.75	59.86	61.6	54.97	65.12	46.45	117.06	59.49	58.49	48.45	64.24	107.79	113.8	99.9628	99.9108	65.77	68.77	37.96	53.85	82.19	39.1	77.42	45.56	63.22
4497	104.69	52.76	77.39	56.57	70.07	70.74	59.85	61.59	54.96	65.12	46.41	117.03	59.49	58.48	48.45	64.23	107.75	113.79	99.9631	99.9108	65.77	68.77	37.96	53.84	82.19	39.1	77.42	45.56	63.22
4496	104.67	52.75	77.38	56.56	70.06	70.73	59.84	61.58	54.95	65.11	46.41	117	59.49	58.48	48.44	64.23	107.72	113.77	99.9637	99.9112	65.77	68.77	37.95	53.82	82.19	39.09	77.41	45.56	63.21
4495	104.65	52.74	77.37	56.55	70.04	70.73	59.83	61.56	54.95	65.11	46.43	116.99	59.48	58.48	48.44	64.22	107.71	113.76	99.9646	99.9118	65.77	68.77	37.95	53.8	82.19	39.09	77.41	45.56	63.2
4494	104.62	52.72	77.36	56.54	70.03	70.72	59.82	61.55	54.94	65.1	46.44	116.98	59.48	58.48	48.44	64.22	107.71	113.75	99.9659	99.9128	65.77	68.77	37.94	53.79	82.19	39.09	77.4	45.56	63.2
4493	104.6	52.71	77.35	56.53	70.02	70.71	59.81	61.54	54.93	65.1	46.42	116.97	59.48	58.47	48.43	64.21	107.69	113.74	99.9673	99.9141	65.77	68.77	37.94	53.78	82.18	39.08	77.4	45.56	63.2
4492	104.58	52.7	77.34	56.52	70.01	70.7	59.8	61.52	54.92	65.09	46.4	116.95	59.47	58.47	48.43	64.21	107.67	113.72	99.969	99.9156	65.77	68.77	37.93	53.77	82.18	39.08	77.4	45.56	63.21
4491	104.55	52.68	77.33	56.52	70	70.7	59.79	61.51	54.92	65.08	46.4	116.94	59.47	58.47	48.43	64.2	107.66	113.72	99.9707	99.9172	65.77	68.77	37.93	53.76	82.18	39.07	77.41	45.55	63.21
4490	104.53	52.67	77.32	56.51	69.99	70.69	59.78	61.5	54.91	65.08	46.44	116.95	59.47	58.46	48.42	64.2	107.68	113.72	99.9725	99.9189	65.77	68.77	37.92	53.75	82.18	39.07	77.41	45.55	63.2
4489	104.5	52.66	77.3	56.5	69.98	70.68	59.77	61.48	54.9	65.07	46.47	116.98	59.47	58.46	48.42	64.19	107.71	113.73	99.9744	99.9207	65.76	68.76	37.91	53.75	82.18	39.07	77.41	45.55	63.2
4488	104.48	52.64	77.29	56.49	69.96	70.67	59.76	61.47	54.89	65.06	46.46	117.01	59.46	58.46	48.42	64.19	107.73	113.75	99.9779	99.9224	65.76	68.76	37.91	53.78	82.18	39.06	77.41	45.55	63.19
4487	104.45	52.63	77.28	56.48	69.95	70.66	59.75	61.45	54.88	65.05	46.44	117.05	59.46	58.46	48.42	64.19	107.77	113.78	99.9794	99.9241	65.76	68.76	37.9	53.82	82.18	39.06	77.41	45.55	63.19
4486	104.43	52.62	77.26	56.46	69.94	70.65	59.74	61.44	54.87	65.05	46.44	117.1	59.46	58.45	48.41	64.18	107.82	113.82	99.9806	99.9257	65.76	68.76	37.89	53.88	82.18	39.05	77.4	45.55	63.19
4485	104.4	52.6	77.25	56.45	69.93	70.64	59.73	61.42	54.87	65.04	46.44	117.12	59.45	58.45	48.41	64.18	107.85	113.85	99.9814	99.9271	65.75	68.75	37.89	53.91	82.18	39.04	77.4	45.55	63.18
4484	104.37	52.59	77.23	56.44	69.91	70.63	59.72	61.4	54.86	65.03	46.42	117.1	59.45	58.45	48.41	64.17	107.83	113.83	99.9821	99.9283	65.75	68.75	37.88	53.89	82.18	39.04	77.4	45.55	63.18
4483	104.34	52.57	77.22	56.43	69.9	70.62	59.71	61.39	54.85	65.02	46.39	117.03	59.45	58.45	48.4	64.17	107.76	113.79	99.9827	99.9293	65.75	68.75	37.88	53.82	82.18	39.04	77.4	45.55	63.18
4482	104.31	52.55	77.2	56.41	69.89	70.6	59.7	61.37	54.84	65.01	46.38	116.98	59.44	58.44	48.4	64.16	107.7	113.75	99.9835	99.93	65.75	68.75	37.87	53.75	82.18	39.04	77.4	45.55	63.18
4481	104.28	52.54	77.18	56.4	69.87	70.59	59.68	61.35	54.83	65	46.38	116.95	59.44	58.44	48.4	64.16	107.66	113.73	99.9846	99.9305	65.75	68.75	37.87	53.71	82.18	39.04	77.4	45.55	63.18
4480	104.25	52.52	77.16	56.39	69.86	70.58	59.67	61.33	54.82	64.99	46.36	116.95	59.44	58.44	48.4	64.15	107.65	113.73	99.9856	99.9309	65.75	68.75	37.86	53.69	82.18	39.03	77.4	45.55	63.17
4479	104.22	52.5	77.14	56.37	69.84	70.56	59.66	61.31	54.81	64.97	46.32	116.96	59.44	58.44	48.39	64.15	107.65	113.74	99.9864	99.9313	65.75	68.75	37.85	53.71	82.18	39.03	77.39	45.54	63.17
4478	104.18	52.49	77.12	56.36	69.83	70.55	59.64	61.29	54.8	64.96	46.29	116.97	59.43	58.43	48.39	64.15	107.64	113.76	99.9864	99.9317	65.75	68.75	37.85	53.73	82.17	39.03	77.39	45.54	63.17
4477	104.15	52.47	77.1	56.34	69.81	70.53	59.63	61.27	54.78	64.95	46.26	116.95	59.43	58.43	48.39	64.14	107.62	113.75	99.9856	99.9323	65.75	68.75	37.85	53.72	82.17	39.02	77.39	45.54	63.17
4476	104.11	52.45	77.08	56.33	69.8	70.52	59.61	61.25	54.77	64.93	46.25	116.9	59.43	58.43	48.39	64.14	107.57	113.71	99.9838	99.9331	65.75	68.75	37.84	53.69	82.17	39.02	77.39	45.54	63.16
4475	104.08	52.43	77.06	56.31	69.78	70.5	59.6	61.22	54.76	64.92	46.27	116.86	59.43	58.43	48.38	64.13	107.53	113.68	99.9814	99.9352	65.75	68.75	37.84	53.66	82.17	39.02	77.4	45.54	63.16
4474	104.04	52.41	77.04	56.29	69.76	70.48	59.58	61.2	54.75	64.9	46.3	116.83	59.43	58.43	48.38	64.13	107.52	113.66	99.979	99.9364	65.75	68.75	37.83	53.62	82.17	39.02	77.4	45.54	63.15
4473	104	52.39	77.01	56.27	69.75	70.46	59.57	61.18	54.73	64.89	46.31	116.83	59.42	58.43	48.38	64.13	107.51	113.65	99.9769	99.9376	65.75	68.75	37.83	53.6	82.17	39.01	77.4	45.54	63.15
4472	103.96	52.37	76.99	56.26	69.73	70.44	59.55	61.15	54.72	64.87	46.3	116.83	59.42	58.42	48.38	64.12	107.51	113.66	99.9754	99.9389	65.75	68.75	37.82	53.59	82.17	39.01	77.4	45.54	63.15
4471	103.92	52.35	76.96	56.24	69.71	70.42	59.53	61.13	54.71	64.85	46.28	116.84	59.42	58.42	48.38	64.12	107.52	113.67	99.9747	99.9401	65.75	68.75	37.82	53.59	82.17	39.01	77.4	45.54	63.15
4470	103.87	52.33	76.94	56.22	69.69	70.4	59.52	61.1	54.69	64.83	46.28	116.86	59.42	58.42	48.37	64.11	107.53	113.68	99.9745	99.9412	65.75	68.75	37.81	53.59	82.17	39.01	77.39	45.54	63.14
4469	103.83	52.31	76.91	56.2	69.67	70.38	59.5	61.07	54.68	64.81	46.29	116.87	59.42	58.42	48.37	64.11	107.54	113.69	99.9746	99.9421	65.75	68.75	37.81	53.59	82.17	39.01	77.39	45.54	63.14
4468	103.78	52.29	76.88	56.18	69.65	70.36	59.48	61.05	54.66	64.79	46.29	116.88	59.41	58.42	48.37	64.11	107.54	113.7	99.9747	99.9429	65.75	68.75	37.8	53.58	82.17	39	77.39	45.54	63.14
4467	103.73	52.27	76.85	56.16	69.63	70.33	59.46	61.02	54.64	64.77	46.27	116.89	59.41	58.42	48.37	64.1	107.55	113.7	99.9747	99.9434	65.75	68.75	37.8	53.58	82.17	39	77.38	45.54	63.13
4466	103.68	52.25	76.82	56.13	69.61	70.31	59.44	60.99	54.63	64.75	46.22	116.89	59.41	58.42	48.37	64.1	107.52	113.7	99.9744	99.9435	65.75	68.75	37.79	53.58	82.17	39	77.38	45.55	63.12
4465	103.63	52.22	76.79	56.11	69.59	70.28	59.42	60.96	54.61	64.72	46.13	116.85	59.41	58.42	48.37	64.1	107.47	113.69	99.974	99.9432	65.75	68.75	37.79	53.58	82.17	39	77.38	45.55	63.12
4464	103.58	52.2	76.76	56.09	69.57	70.25	59.4	60.93	54.59	64.7	46.08	116.81	59.41	58.41	48.37	64.09	107.42	113.67	99.9733	99.9424	65.75	68.75	37.79	53.56	82.17	39	77.39	45.55	63.12
4463	103.52	52.18	76.72	56.07	69.55	70.23	59.38	60.9	54.57	64.67	46.1	116.79	59.4	58.41	48.37	64.09	107.4	113.66	99.9723	99.941	65.76	68.76	37.78	53.54	82.17	39	77.39	45.55	63.13
4462	103.47	52.15	76.69	56.04	69.53	70.2	59.35	60.86	54.55	64.65	46.17	116.79	59.4	58.41	48.36	64.08	107.42	113.66	99.9711	99.9388	65.76	68.76	37.78	53.53	82.17	38.99	77.39	45.55	63.13
4461	103.41	52.13	76.65	56.02	69.5	70.17	59.33	60.83	54.53	64.62	46.23	116.8	59.4	58.41	48.36	64.08	107.44	113.65	99.9669	99.9361	65.76	68.76	37.77	53.52	82.17	38.99	77.39	45.55	63.13
4460	103.35	52.1	76.61	55.99	69.48	70.13	59.31	60.8	54.51	64.59	46.24	116.8	59.4	58.41	48.36	64.08	107.45	113.64	99.9637	99.9327	65.76	68.76	37.77	53.52	82.17	38.99	77.39	45.55	63.12
4459	103.29	52.08	76.57	55.97	69.45	70.1	59.28	60.76	54.49	64.56	46.2	116.8	59.4	58.41	48.36	64.07	107.44	113.65	99.9596	99.929	65.76	68.76	37.76	53.52	82.17	38.99	77.39	45.54	63.12
4458	103.22	52.05	76.54	55.94	69.43	70.07	59.25	60.73	54.47	64.53	46.17	116.8	59.4	58.41	48.36	64.07	107.43	113.65	99.955	99.9248	65.76	68.76	37.76	53.51	82.17	38.98	77.39	45.54	63.11
4457	103.16	52.02	76.49	55.91	69.4	70.03	59.23	60.69	54.45	64.5	46.17	116.8	59.39	58.41	48.36	64.07	107.42	113.65	99.9504	99.9203	65.76	68.76	37.76	53.51	82.17	38.99	77.39	45.55	63.1
4456	103.09	51.99	76.45	55.88	69.38	69.99	59.2	60.65	54.42	64.46	46.17	116.8	59.39	58.41	48.36	64.06	107.42	113.64	99.9462	99.9153	65.75	68.75	37.75	53.5	82.17	38.99	77.39	45.55	63.1
4455	103.02	51.96	76.41	55.85	69.35	69.96	59.17	60.62	54.4	64.43	46.13	116.79	59.39	58.41	48.36	64.06	107.4	113.64	99.9428	99.9101	65.75	68.75	37.74	53.5	82.17	38.99	77.4	45.55	63.09
4454	102.95	51.93	76.37	55.83	69.33	69.92	59.14	60.58	54.37	64.39	46.06	116.76	59.39	58.41	48.36	64.06	107.36	113.63	99.9401	99.9048	65.76	68.76	37.74	53.5	82.17	38.98	77.4	45.55	63.09
4453	102.88	51.9	76.32	55.8	69.3	69.87	59.11	60.54	54.35	64.36	45.99	116.71	59.39	58.41	48.36	64.05	107.3	113.6	99.938	99.8997	65.76	68.76	37.74	53.49	82.17	38.98	77.4	45.55	63.09
4452	102.81	51.87	76.27	55.76	69.27	69.83	59.08	60.5	54.32	64.32	45.91	116.65	59.39	58.4	48.36	64.05	107.22	113.57	99.936	99.8951	65.76	68.76	37.74	53.47	82.17	38.98	77.39	45.55	63.09
4451	102.73	51.84	76.23	55.73	69.24	69.79	59.05	60.45	54.3	64.28	45.86	116.6	59.39	58.4	48.36	64.05	107.16	113.54	99.9337	99.8914	65.77	68.77	37.73	53.44	82.17	38.98	77.38	45.55	63.1
4450	102.65	51.81	76.18	55.7	69.21	69.74	59.02	60.41	54.27	64.24	45.91	116.57	59.38	58.4	48.36	64.04	107.14	113.52	99.9313	99.8887	65.77	68.77	37.73	53.41	82.17	38.97	77.38	45.55	63.1
4449	102.57	51.77	76.13	55.67	69.19	69.69	58.99	60.37	54.24	64.2	46.08	116.59	59.38	58.4	48.36	64.04	107.2	113.52	99.9289	99.8863	65.77	68.77	37.73	53.37	82.17	38.97	77.39	45.55	63.09
4448	102.49	51.74	76.07	55.63	69.16	69.64	58.95	60.33	54.21	64.16	46.24	116.65	59.38	58.4	48.36	64.04	107.29	113.53	99.9272	99.8863	65.77	68.77	37.72	53.36	82.17	38.96	77.39	45.55	63.08
4447	102.4	51.7	76.02	55.6	69.13	69.59	58.92	60.28	54.18	64.11	46.26	116.7	59.38	58.4	48.36	64.03	107.35	113.54	99.9266	99.8869	65.77	68.77	37.72	53.37	82.18	38.96	77.4	45.55	63.08
4446	102.31	51.67	75.97	55.56	69.09	69.54	58.88	60.24	54.15	64.07	46.09	116.69	59.38	58.4	48.36	64.03	107.3	113.54	99.9274	99.8878	65.77	68.77	37.71	53.39	82.18	38.95	77.41	45.55	63.08
4445	102.23	51.63	75.91	55.53	69.06	69.48	58.84	60.19	54.12	64.02	45.9	116.63	59.38	58.4	48.36	64.03	107.2	113.53	99.9296	99.8889	65.78	68.78	37.71	53.4	82.18	38.95	77.43	45.55	63.08
4444	102.13	51.59	75.86	55.49	69.03	69.42	58.81	60.14	54.08	63.97	45.88	116.58	59.38	58.4	48.36	64.02	107.14	113.52	99.9329	99.8899	65.78	68.78	37.71	53.37	82.18	38.95	77.43	45.55	63.08
4443	102.04	51.56	75.8	55.45	69	69.37	58.77	60.09	54.05	63.92	46.06	116.6	59.37	58.4	48.36	64.02	107.19	113.53	99.9366	99.891	65.78	68.78	37.71	53.34	82.18	38.96	77.41	45.55	63.07
4442	101.94	51.52	75.74	55.41	68.97	69.31	58.73	60.05	54.02	63.87	46.28	116.68	59.37	58.4	48.36	64.02	107.31	113.54	99.94	99.8923	65.78	68.78	37.7	53.33	82.18	38.96	77.39	45.56	63.06
4441	101.85	51.48	75.68	55.37	68.94	69.24	58.69	60	53.98	63.82	46.35	116.75	59.37	58.39	48.36	64.01	107.4	113.56	99.9423	99.8939	65.78	68.78	37.69	53.35	82.18	38.97	77.39	45.56	63.06
4440	101.74	51.44	75.62	55.33	68.9	69.18	58.65	59.95	53.95	63.77	46.25	116.78	59.37	58.39	48.36	64.01	107.41	113.58	99.9431	99.8956	65.77	68.77	37.68	53.38	82.18	38.96	77.4	45.56	63.07
4439	101.64	51.4	75.56	55.29	68.87	69.11	58.61	59.9	53.91	63.72	46.13	116.78	59.37	58.39	48.36	64.01	107.39	113.6	99.9429	99.8972	65.77	68.77	37.68	53.4	82.18	38.96	77.41	45.56	63.07
4438	101.54	51.36	75.5	55.25	68.84	69.05	58.57	59.85	53.88	63.66	46.09	116.79	59.37	58.39	48.36	64.01	107.4	113.63	99.9422	99.8982	65.77	68.77	37.67	53.43	82.18	38.95	77.39	45.56	63.05
4437	101.43	51.32	75.43	55.21	68.8	68.98	58.53	59.8	53.84	63.6	46.06	116.82	59.37	58.39	48.36	64	107.42	113.65	99.9421	99.8982	65.77	68.77	37.66	53.47	82.18	38.95	77.37	45.56	63.04
4436	101.32	51.28	75.37	55.17	68.77	68.91	58.48	59.75	53.81	63.55	45.93	116.81	59.37	58.39	48.36	64	107.39	113.65	99.9431	99.8973	65.77	68.77	37.66	53.52	82.18	38.95	77.35	45.56	63.03
4435	101.2	51.23	75.3	55.13	68.73	68.84	58.44	59.7	53.77	63.49	45.76	116.75	59.37	58.39	48.36	64	107.3	113.63	99.9481	99.8959	65.77	68.77	37.65	53.54	82.18	38.94	77.36	45.56	63.04
4434	101.09	51.19	75.24	55.08	68.7	68.76	58.4	59.64	53.73	63.43	45.69	116.67	59.36	58.38	48.36	63.99	107.21	113.6	99.9507	99.8942	65.77	68.77	37.65	53.51	82.18	38.94	77.37	45.56	63.05
4433	100.97	51.15	75.17	55.04	68.66	68.69	58.35	59.59	53.69	63.37	45.76	116.6	59.36	58.38	48.36	63.99	107.14	113.54	99.9522	99.8929	65.77	68.77	37.65	53.44	82.18	38.93	77.38	45.55	63.06
4432	100.85	51.1	75.1	54.99	68.63	68.61	58.31	59.54	53.66	63.31	45.94	116.54	59.36	58.38	48.36	63.99	107.13	113.47	99.9525	99.8918	65.77	68.77	37.64	53.35	82.18	38.93	77.4	45.55	63.06
4431	100.73	51.06	75.03	54.95	68.59	68.53	58.26	59.49	53.62	63.25	46.13	116.54	59.36	58.38	48.36	63.98	107.17	113.42	99.9519	99.891	65.77	68.77	37.64	53.29	82.18	38.93	77.42	45.55	63.05
4430	100.61	51.01	74.96	54.91	68.56	68.45	58.22	59.44	53.58	63.18	46.26	116.58	59.36	58.38	48.36	63.98	107.25	113.43	99.9512	99.8901	65.77	68.77	37.63	53.27	82.18	38.93	77.42	45.55	63.04
4429	100.49	50.96	74.89	54.86	68.52	68.37	58.17	59.39	53.54	63.12	46.22	116.63	59.36	58.37	48.35	63.98	107.28	113.45	99.951	99.8892	65.77	68.77	37.63	53.28	82.18	38.93	77.41	45.56	63.03
4428	100.36	50.92	74.82	54.81	68.49	68.28	58.13	59.33	53.5	63.05	46	116.61	59.36	58.37	48.35	63.97	107.21	113.44	99.9516	99.8882	65.77	68.77	37.62	53.3	82.18	38.93	77.4	45.56	63.01
4427	100.23	50.87	74.75	54.77	68.45	68.2	58.08	59.28	53.46	62.99	45.72	116.52	59.36	58.37	48.35	63.97	107.07	113.42	99.9529	99.8875	65.78	68.78	37.62	53.29	82.18	38.93	77.4	45.55	63.01
4426	100.1	50.83	74.68	54.72	68.42	68.11	58.03	59.23	53.42	62.92	45.6	116.43	59.36	58.37	48.35	63.97	106.95	113.4	99.9546	99.8875	65.78	68.78	37.61	53.27	82.18	38.93	77.39	45.55	63.01
4425	99.97	50.78	74.61	54.68	68.38	68.03	57.99	59.18	53.39	62.86	45.76	116.42	59.36	58.37	48.35	63.96	106.97	113.39	99.9563	99.8883	65.78	68.78	37.61	53.23	82.18	38.94	77.37	45.56	63
4424	99.84	50.73	74.54	54.63	68.35	67.94	57.94	59.13	53.35	62.79	46.03	116.5	59.35	58.36	48.35	63.96	107.1	113.38	99.9575	99.8902	65.78	68.78	37.6	53.21	82.18	38.94	77.35	45.57	62.99
4423	99.71	50.69	74.47	54.59	68.31	67.85	57.9	59.08	53.31	62.73	46.14	116.57	59.35	58.36	48.36	63.96	107.19	113.39	99.9581	99.893	65.77	68.77	37.59	53.22	82.18	38.94	77.35	45.57	63
4422	99.58	50.64	74.4	54.54	68.28	67.76	57.85	59.03	53.27	62.66	45.99	116.57	59.35	58.36	48.36	63.95	107.17	113.4	99.9579	99.9012	65.77	68.77	37.58	53.24	82.18	38.93	77.37	45.57	63
4421	99.44	50.6	74.33	54.5	68.24	67.67	57.81	58.98	53.23	62.59	45.77	116.51	59.35	58.36	48.36	63.95	107.06	113.38	99.9574	99.9059	65.76	68.76	37.57	53.24	82.18	38.92	77.36	45.57	63
4420	99.31	50.55	74.26	54.45	68.21	67.58	57.76	58.93	53.19	62.53	45.65	116.43	59.35	58.35	48.36	63.95	106.96	113.34	99.9566	99.9105	65.76	68.76	37.56	53.21	82.18	38.91	77.34	45.57	62.99
4419	99.18	50.5	74.19	54.4	68.18	67.49	57.72	58.88	53.15	62.46	45.66	116.38	59.35	58.35	48.36	63.94	106.91	113.31	99.9562	99.9146	65.76	68.76	37.55	53.17	82.18	38.91	77.34	45.57	62.99
4418	99.04	50.46	74.12	54.36	68.14	67.4	57.68	58.83	53.11	62.39	45.8	116.39	59.35	58.35	48.36	63.94	106.95	113.3	99.9562	99.9178	65.76	68.76	37.55	53.14	82.18	38.9	77.37	45.56	63
4417	98.91	50.41	74.05	54.32	68.11	67.31	57.63	58.79	53.08	62.33	46.04	116.47	59.34	58.35	48.36	63.94	107.08	113.33	99.9566	99.9199	65.76	68.76	37.54	53.13	82.18	38.9	77.38	45.55	62.99
4416	98.77	50.37	73.99	54.27	68.08	67.22	57.59	58.74	53.04	62.27	46.27	116.6	59.34	58.34	48.36	63.93	107.25	113.39	99.9568	99.9208	65.76	68.76	37.54	53.14	82.18	38.9	77.37	45.56	62.99
4415	98.64	50.32	73.92	54.23	68.04	67.12	57.55	58.7	53	62.2	46.31	116.7	59.34	58.34	48.36	63.93	107.36	113.45	99.9561	99.9203	65.76	68.76	37.53	53.18	82.18	38.91	77.36	45.57	62.98
4414	98.51	50.28	73.85	54.19	68.01	67.03	57.51	58.65	52.97	62.14	46.18	116.74	59.34	58.34	48.36	63.92	107.38	113.49	99.9539	99.9183	65.76	68.76	37.53	53.23	82.17	38.92	77.36	45.57	62.98
4413	98.37	50.23	73.79	54.14	67.98	66.94	57.47	58.61	52.93	62.08	46.03	116.74	59.34	58.34	48.36	63.92	107.35	113.51	99.9499	99.9145	65.76	68.76	37.52	53.26	82.17	38.92	77.35	45.58	62.98
4412	98.24	50.19	73.72	54.1	67.95	66.85	57.43	58.57	52.9	62.02	45.95	116.74	59.34	58.33	48.36	63.92	107.32	113.53	99.9441	99.9088	65.76	68.76	37.51	53.28	82.17	38.92	77.33	45.58	62.97
4411	98.11	50.15	73.66	54.06	67.92	66.76	57.39	58.53	52.87	61.96	45.91	116.74	59.33	58.33	48.36	63.91	107.32	113.53	99.9368	99.9013	65.76	68.76	37.51	53.29	82.16	38.93	77.32	45.58	62.96
4410	97.98	50.1	73.6	54.02	67.89	66.67	57.36	58.48	52.83	61.9	45.83	116.72	59.33	58.33	48.37	63.91	107.28	113.51	99.9287	99.8923	65.76	68.76	37.5	53.29	82.16	38.92	77.31	45.58	62.95
4409	97.85	50.06	73.54	53.98	67.86	66.58	57.32	58.45	52.8	61.84	45.63	116.63	59.33	58.32	48.37	63.9	107.15	113.45	99.9202	99.8825	65.76	68.76	37.49	53.27	82.16	38.91	77.3	45.57	62.93
4408	97.72	50.02	73.48	53.94	67.83	66.49	57.28	58.41	52.77	61.79	45.3	116.46	59.33	58.32	48.37	63.9	106.92	113.35	99.9042	99.8724	65.76	68.76	37.48	53.24	82.16	38.9	77.3	45.57	62.92
4407	97.59	49.98	73.42	53.9	67.8	66.4	57.25	58.37	52.74	61.73	44.94	116.23	59.32	58.32	48.37	63.89	106.62	113.23	99.8979	99.8625	65.76	68.76	37.47	53.19	82.16	38.88	77.31	45.56	62.91
4406	97.47	49.94	73.36	53.87	67.77	66.32	57.22	58.33	52.71	61.68	44.76	115.96	59.32	58.32	48.37	63.89	106.31	113.07	99.8933	99.8532	65.76	68.76	37.47	53.07	82.16	38.87	77.32	45.56	62.9
4405	97.34	49.9	73.3	53.83	67.75	66.23	57.18	58.3	52.68	61.63	44.89	115.71	59.32	58.31	48.37	63.88	106.1	112.9	99.8908	99.8446	65.75	68.75	37.46	52.89	82.17	38.86	77.31	45.56	62.88
4404	97.22	49.86	73.24	53.8	67.72	66.15	57.15	58.26	52.65	61.58	45.25	115.62	59.32	58.31	48.37	63.88	106.09	112.78	99.8901	99.837	65.75	68.75	37.45	52.74	82.17	38.85	77.3	45.57	62.87
4403	97.1	49.82	73.19	53.76	67.69	66.07	57.12	58.23	52.62	61.53	45.59	115.7	59.31	58.31	48.37	63.87	106.24	112.76	99.8904	99.8308	65.75	68.75	37.44	52.69	82.18	38.84	77.33	45.56	62.88
4402	96.98	49.78	73.14	53.73	67.67	65.99	57.09	58.2	52.6	61.49	45.72	115.8	59.31	58.31	48.37	63.87	106.38	112.79	99.8908	99.8267	65.75	68.75	37.43	52.71	82.19	38.82	77.41	45.55	62.9
4401	96.87	49.75	73.08	53.7	67.64	65.91	57.06	58.16	52.57	61.44	45.76	115.87	59.31	58.31	48.36	63.86	106.46	112.83	99.8907	99.8251	65.75	68.75	37.43	52.76	82.19	38.8	77.49	45.53	62.92
4400	96.76	49.71	73.03	53.67	67.62	65.84	57.03	58.13	52.54	61.4	45.93	116	59.3	58.3	48.36	63.86	106.62	112.91	99.89	99.8261	65.76	68.76	37.42	52.8	82.19	38.79	77.49	45.53	62.91
4399	96.65	49.68	72.98	53.64	67.6	65.76	57.01	58.1	52.52	61.36	46.25	116.24	59.3	58.3	48.36	63.86	106.91	113.05	99.8897	99.8293	65.76	68.76	37.42	52.87	82.19	38.8	77.45	45.53	62.88
4398	96.54	49.64	72.93	53.61	67.57	65.69	56.98	58.07	52.49	61.32	46.42	116.47	59.3	58.3	48.36	63.85	107.16	113.18	99.891	99.834	65.76	68.76	37.41	52.96	82.19	38.82	77.41	45.55	62.87
4397	96.44	49.61	72.88	53.58	67.55	65.63	56.95	58.05	52.47	61.29	46.26	116.56	59.3	58.3	48.35	63.85	107.22	113.24	99.8945	99.8396	65.76	68.76	37.41	53.05	82.19	38.83	77.38	45.55	62.87
4396	96.34	49.58	72.84	53.55	67.53	65.56	56.93	58.02	52.45	61.25	45.87	116.53	59.3	58.3	48.35	63.84	107.12	113.24	99.9004	99.8456	65.76	68.76	37.4	53.11	82.18	38.84	77.35	45.56	62.87
4395	96.24	49.55	72.79	53.52	67.5	65.5	56.9	57.99	52.42	61.22	45.46	116.43	59.29	58.29	48.35	63.84	106.94	113.22	99.9079	99.8578	65.76	68.76	37.39	53.16	82.18	38.84	77.33	45.56	62.87
4394	96.15	49.52	72.75	53.5	67.48	65.44	56.88	57.96	52.4	61.19	45.17	116.29	59.29	58.29	48.34	63.83	106.75	113.17	99.9153	99.8633	65.76	68.76	37.38	53.17	82.18	38.84	77.33	45.57	62.87
4393	96.06	49.49	72.7	53.47	67.46	65.39	56.85	57.94	52.38	61.16	45.18	116.18	59.29	58.29	48.34	63.83	106.64	113.12	99.9213	99.8679	65.75	68.75	37.37	53.14	82.17	38.84	77.36	45.57	62.89
4392	95.97	49.46	72.66	53.45	67.44	65.33	56.83	57.91	52.36	61.13	45.58	116.22	59.29	58.29	48.34	63.82	106.77	113.13	99.9246	99.8714	65.75	68.75	37.36	53.08	82.17	38.83	77.36	45.56	62.89
4391	95.88	49.43	72.62	53.42	67.42	65.28	56.81	57.88	52.34	61.11	46.14	116.41	59.28	58.29	48.33	63.82	107.06	113.18	99.9248	99.8737	65.75	68.75	37.35	53.02	82.17	38.83	77.31	45.57	62.85
4390	95.8	49.4	72.57	53.4	67.4	65.24	56.79	57.86	52.32	61.08	46.35	116.56	59.28	58.29	48.33	63.81	107.24	113.21	99.922	99.8751	65.75	68.75	37.34	53.03	82.17	38.83	77.26	45.59	62.83
4389	95.72	49.38	72.53	53.37	67.37	65.19	56.76	57.83	52.3	61.06	45.95	116.53	59.28	58.28	48.33	63.81	107.14	113.19	99.9173	99.8756	65.74	68.74	37.32	53.08	82.17	38.83	77.27	45.59	62.84
4388	95.64	49.35	72.49	53.35	67.35	65.15	56.74	57.8	52.28	61.03	45.31	116.39	59.28	58.28	48.32	63.8	106.87	113.16	99.912	99.8756	65.74	68.74	37.31	53.15	82.17	38.81	77.35	45.57	62.87
4387	95.56	49.33	72.45	53.33	67.33	65.11	56.72	57.77	52.26	61.01	45.07	116.31	59.28	58.28	48.32	63.8	106.75	113.18	99.9081	99.8749	65.74	68.74	37.3	53.19	82.17	38.78	77.4	45.54	62.87
4386	95.48	49.3	72.41	53.31	67.31	65.07	56.7	57.75	52.24	60.99	45.44	116.37	59.27	58.28	48.32	63.79	106.88	113.23	99.9069	99.8736	65.74	68.74	37.3	53.2	82.18	38.76	77.39	45.53	62.85
4385	95.4	49.28	72.37	53.28	67.29	65.03	56.68	57.72	52.22	60.97	45.93	116.47	59.27	58.28	48.31	63.79	107.08	113.22	99.9089	99.872	65.75	68.75	37.29	53.18	82.18	38.76	77.35	45.54	62.82
4384	95.33	49.25	72.33	53.26	67.27	64.99	56.66	57.69	52.2	60.95	45.98	116.45	59.27	58.27	48.31	63.78	107.07	113.14	99.9133	99.8703	65.75	68.75	37.29	53.13	82.18	38.77	77.35	45.54	62.84
4383	95.25	49.23	72.28	53.24	67.24	64.95	56.64	57.66	52.18	60.93	45.62	116.27	59.27	58.27	48.31	63.78	106.83	113.01	99.9185	99.8687	65.76	68.76	37.28	53.04	82.18	38.77	77.4	45.54	62.88
4382	95.18	49.21	72.24	53.21	67.22	64.92	56.61	57.63	52.16	60.91	45.39	116.1	59.27	58.27	48.31	63.77	106.62	112.95	99.9224	99.8674	65.77	68.77	37.27	52.93	82.18	38.77	77.43	45.54	62.9
4381	95.1	49.18	72.2	53.19	67.2	64.88	56.59	57.6	52.14	60.89	45.61	116.1	59.27	58.27	48.3	63.77	106.65	112.98	99.9215	99.8663	65.77	68.77	37.27	52.83	82.17	38.77	77.39	45.55	62.86
4380	95.03	49.16	72.16	53.16	67.18	64.85	56.57	57.57	52.12	60.86	46.06	116.27	59.26	58.27	48.3	63.76	106.9	113.06	99.917	99.8652	65.76	68.76	37.26	52.8	82.17	38.79	77.32	45.57	62.82
4379	94.95	49.14	72.12	53.14	67.15	64.81	56.55	57.54	52.1	60.84	46.3	116.48	59.26	58.26	48.3	63.76	107.14	113.13	99.9118	99.8639	65.76	68.76	37.24	52.86	82.17	38.8	77.27	45.58	62.8
4378	94.87	49.11	72.07	53.11	67.13	64.78	56.53	57.51	52.07	60.82	46.07	116.54	59.26	58.26	48.3	63.75	107.15	113.13	99.9074	99.862	65.76	68.76	37.23	52.94	82.17	38.8	77.29	45.58	62.82
4377	94.79	49.09	72.03	53.09	67.1	64.74	56.5	57.48	52.05	60.79	45.48	116.39	59.26	58.26	48.3	63.75	106.89	113.07	99.9053	99.8596	65.76	68.76	37.22	52.98	82.16	38.79	77.34	45.56	62.85
4376	94.71	49.07	71.98	53.06	67.08	64.7	56.48	57.44	52.03	60.77	44.99	116.16	59.26	58.26	48.3	63.74	106.56	112.98	99.9056	99.8566	65.76	68.76	37.21	52.94	82.16	38.77	77.37	45.55	62.85
4375	94.63	49.04	71.94	53.03	67.05	64.66	56.45	57.41	52.01	60.74	44.98	116.04	59.25	58.26	48.3	63.73	106.43	112.92	99.9079	99.8533	65.75	68.75	37.2	52.86	82.16	38.77	77.32	45.55	62.81
4374	94.55	49.02	71.89	53.01	67.03	64.62	56.43	57.38	51.98	60.71	45.24	116.01	59.25	58.25	48.3	63.73	106.43	112.86	99.9108	99.8501	65.75	68.75	37.18	52.78	82.16	38.78	77.23	45.57	62.76
4373	94.46	48.99	71.84	52.98	67	64.58	56.4	57.34	51.96	60.68	45.19	115.89	59.25	58.25	48.31	63.72	106.31	112.74	99.9126	99.8475	65.75	68.75	37.17	52.72	82.16	38.79	77.22	45.58	62.76
4372	94.37	48.96	71.8	52.95	66.97	64.54	56.38	57.31	51.94	60.65	44.85	115.67	59.24	58.25	48.31	63.71	106.04	112.59	99.9123	99.846	65.75	68.75	37.16	52.64	82.17	38.78	77.32	45.56	62.8
4371	94.29	48.94	71.75	52.92	66.95	64.49	56.35	57.27	51.91	60.62	44.9	115.57	59.24	58.24	48.31	63.71	105.96	112.55	99.9098	99.8458	65.75	68.75	37.14	52.55	82.17	38.75	77.4	45.54	62.82
4370	94.2	48.91	71.7	52.89	66.92	64.44	56.33	57.24	51.89	60.59	45.57	115.74	59.23	58.24	48.31	63.7	106.25	112.65	99.906	99.8468	65.75	68.75	37.13	52.5	82.17	38.72	77.38	45.54	62.78
4369	94.11	48.88	71.65	52.86	66.89	64.39	56.3	57.2	51.86	60.55	46.15	116.02	59.23	58.24	48.32	63.7	106.63	112.76	99.9027	99.8485	65.75	68.75	37.12	52.55	82.18	38.72	77.32	45.55	62.73
4368	94.01	48.86	71.6	52.83	66.87	64.34	56.27	57.17	51.83	60.52	45.99	116.14	59.22	58.23	48.32	63.69	106.72	112.78	99.9014	99.8522	65.76	68.76	37.11	52.67	82.18	38.71	77.34	45.55	62.75
4367	93.92	48.83	71.55	52.8	66.84	64.29	56.24	57.13	51.81	60.48	45.32	116.02	59.22	58.23	48.32	63.68	106.48	112.72	99.9031	99.8531	65.76	68.76	37.1	52.76	82.18	38.7	77.41	45.54	62.8
4366	93.82	48.8	71.5	52.77	66.81	64.23	56.22	57.1	51.78	60.44	44.89	115.82	59.21	58.23	48.32	63.68	106.2	112.66	99.9076	99.853	65.76	68.76	37.09	52.74	82.18	38.69	77.4	45.53	62.8
4365	93.73	48.77	71.45	52.73	66.79	64.18	56.19	57.06	51.76	60.4	45.06	115.72	59.21	58.22	48.33	63.67	106.13	112.62	99.9133	99.8523	65.76	68.76	37.08	52.64	82.17	38.69	77.33	45.55	62.77
4364	93.63	48.74	71.4	52.7	66.76	64.12	56.16	57.03	51.73	60.36	45.57	115.79	59.2	58.22	48.33	63.67	106.3	112.64	99.9181	99.8516	65.76	68.76	37.07	52.57	82.17	38.71	77.29	45.57	62.75
4363	93.53	48.71	71.35	52.67	66.73	64.05	56.13	57	51.7	60.32	45.98	115.99	59.2	58.22	48.33	63.66	106.57	112.72	99.9193	99.8514	65.76	68.76	37.06	52.57	82.17	38.73	77.3	45.57	62.77
4362	93.43	48.68	71.31	52.64	66.71	63.99	56.1	56.96	51.68	60.27	46.11	116.2	59.19	58.21	48.33	63.65	106.8	112.84	99.9154	99.8518	65.76	68.76	37.05	52.64	82.16	38.74	77.3	45.57	62.79
4361	93.33	48.65	71.26	52.6	66.68	63.93	56.08	56.93	51.65	60.23	46	116.36	59.19	58.21	48.34	63.65	106.93	112.94	99.9068	99.8526	65.77	68.77	37.04	52.74	82.16	38.73	77.3	45.57	62.79
4360	93.24	48.62	71.21	52.57	66.66	63.86	56.05	56.9	51.63	60.19	45.71	116.36	59.18	58.21	48.34	63.64	106.86	112.94	99.8957	99.8533	65.76	68.76	37.02	52.78	82.16	38.71	77.31	45.55	62.77
4359	93.14	48.59	71.16	52.54	66.63	63.79	56.02	56.87	51.6	60.14	45.26	116.19	59.17	58.2	48.34	63.63	106.6	112.85	99.8853	99.8534	65.76	68.76	37.01	52.76	82.16	38.69	77.31	45.54	62.73
4358	93.04	48.56	71.12	52.5	66.61	63.72	56	56.84	51.58	60.1	44.81	115.99	59.17	58.2	48.35	63.63	106.3	112.74	99.8788	99.8529	65.76	68.76	36.99	52.75	82.16	38.68	77.32	45.52	62.66
4357	92.94	48.53	71.08	52.47	66.58	63.65	55.97	56.81	51.55	60.05	44.42	115.77	59.16	58.19	48.35	63.62	106	112.6	99.8778	99.8522	65.77	68.77	36.98	52.71	82.17	38.67	77.33	45.52	62.58
4356	92.84	48.49	71.03	52.44	66.56	63.57	55.94	56.78	51.53	60.01	43.93	115.29	59.16	58.19	48.35	63.61	105.42	112.3	99.8818	99.8518	65.77	68.77	36.97	52.47	82.17	38.66	77.37	45.52	62.55
4355	92.74	48.46	70.99	52.41	66.53	63.5	55.92	56.75	51.51	59.96	43.52	114.59	59.16	58.19	48.35	63.61	104.64	111.9	99.8884	99.8523	65.78	68.78	36.96	51.98	82.18	38.63	77.42	45.51	62.59
4354	92.65	48.43	70.95	52.37	66.51	63.42	55.89	56.72	51.48	59.92	43.92	114.25	59.15	58.18	48.35	63.6	104.38	111.7	99.8999	99.8539	65.77	68.77	36.94	51.56	82.19	38.61	77.46	45.51	62.63
4353	92.55	48.4	70.91	52.34	66.49	63.35	55.87	56.7	51.46	59.87	45.32	114.7	59.15	58.18	48.35	63.59	105.1	111.89	99.902	99.856	65.78	68.78	36.93	51.55	82.19	38.61	77.46	45.51	62.58
4352	92.46	48.37	70.87	52.31	66.47	63.27	55.85	56.67	51.44	59.83	46.66	115.56	59.15	58.17	48.35	63.59	106.21	112.31	99.9017	99.8581	65.78	68.78	36.92	51.91	82.2	38.62	77.47	45.51	62.58
4351	92.36	48.34	70.84	52.28	66.45	63.2	55.83	56.65	51.42	59.79	46.9	116.14	59.15	58.17	48.34	63.58	106.84	112.63	99.9001	99.8598	65.78	68.78	36.91	52.3	82.2	38.61	77.48	45.51	62.66
4350	92.27	48.31	70.8	52.25	66.43	63.12	55.8	56.62	51.4	59.74	46.39	116.33	59.15	58.17	48.34	63.57	106.92	112.79	99.8987	99.8609	65.78	68.78	36.89	52.55	82.19	38.6	77.44	45.52	62.72
4349	92.18	48.28	70.77	52.22	66.41	63.05	55.78	56.6	51.38	59.7	46	116.44	59.15	58.16	48.33	63.57	106.94	112.9	99.8989	99.8609	65.78	68.78	36.88	52.69	82.18	38.61	77.35	45.53	62.73
4348	92.09	48.25	70.74	52.19	66.39	62.97	55.76	56.58	51.36	59.66	45.86	116.58	59.16	58.16	48.32	63.56	107.04	113	99.9018	99.86	65.77	68.77	36.86	52.82	82.17	38.62	77.27	45.55	62.73
4347	92.01	48.22	70.71	52.16	66.37	62.9	55.75	56.56	51.34	59.63	45.57	116.62	59.16	58.16	48.32	63.55	107.01	113.05	99.9072	99.8583	65.76	68.76	36.85	52.92	82.16	38.63	77.22	45.56	62.73
4346	91.92	48.19	70.68	52.14	66.35	62.83	55.73	56.54	51.32	59.59	45.16	116.51	59.16	58.15	48.31	63.55	106.8	113.01	99.9141	99.8562	65.75	68.75	36.83	52.94	82.15	38.64	77.21	45.56	62.74
4345	91.84	48.16	70.66	52.11	66.34	62.76	55.71	56.53	51.31	59.55	44.96	116.34	59.16	58.15	48.31	63.54	106.59	112.93	99.9209	99.854	65.75	68.75	36.82	52.89	82.15	38.64	77.21	45.55	62.75
4344	91.76	48.14	70.64	52.09	66.32	62.69	55.7	56.51	51.29	59.52	45	116.19	59.17	58.14	48.31	63.53	106.44	112.82	99.9263	99.8519	65.74	68.74	36.8	52.76	82.14	38.64	77.2	45.54	62.74
4343	91.69	48.11	70.61	52.06	66.31	62.63	55.68	56.5	51.28	59.49	44.96	116.01	59.17	58.14	48.3	63.53	106.24	112.65	99.9291	99.8503	65.74	68.74	36.78	52.61	82.14	38.64	77.18	45.54	62.72
4342	91.62	48.09	70.59	52.04	66.29	62.57	55.67	56.49	51.26	59.46	44.71	115.75	59.17	58.13	48.3	63.52	105.92	112.45	99.9295	99.849	65.73	68.73	36.77	52.47	82.14	38.63	77.18	45.54	62.7
4341	91.55	48.06	70.58	52.02	66.28	62.51	55.66	56.48	51.25	59.44	44.44	115.46	59.17	58.13	48.29	63.51	105.57	112.26	99.9281	99.8474	65.73	68.73	36.75	52.33	82.15	38.62	77.22	45.53	62.69
4340	91.49	48.04	70.56	52	66.27	62.45	55.65	56.47	51.24	59.42	44.48	115.28	59.18	58.12	48.29	63.5	105.4	112.15	99.9262	99.8473	65.73	68.73	36.73	52.22	82.16	38.59	77.26	45.52	62.68
4339	91.43	48.02	70.55	51.98	66.26	62.4	55.64	56.46	51.23	59.4	44.92	115.35	59.18	58.12	48.28	63.5	105.57	112.18	99.9243	99.8484	65.74	68.74	36.72	52.21	82.16	38.57	77.29	45.52	62.67
4338	91.37	48	70.54	51.96	66.25	62.35	55.63	56.45	51.22	59.38	45.52	115.66	59.18	58.11	48.28	63.49	106	112.34	99.923	99.8513	65.74	68.74	36.7	52.32	82.17	38.54	77.32	45.51	62.66
4337	91.32	47.99	70.53	51.95	66.24	62.31	55.62	56.45	51.21	59.37	45.95	116.01	59.18	58.11	48.27	63.48	106.45	112.54	99.9223	99.856	65.74	68.74	36.68	52.49	82.17	38.51	77.33	45.5	62.66
4336	91.28	47.97	70.53	51.94	66.23	62.27	55.62	56.45	51.2	59.36	46.04	116.23	59.19	58.1	48.27	63.47	106.68	112.66	99.9227	99.8624	65.75	68.75	36.67	52.57	82.17	38.5	77.32	45.5	62.66
4335	91.24	47.96	70.53	51.93	66.23	62.23	55.62	56.45	51.2	59.36	45.85	116.25	59.19	58.1	48.26	63.47	106.66	112.68	99.9242	99.8698	65.75	68.75	36.65	52.54	82.17	38.5	77.3	45.51	62.68
4334	91.21	47.95	70.53	51.92	66.22	62.2	55.62	56.45	51.19	59.35	45.59	116.18	59.19	58.09	48.26	63.46	106.51	112.65	99.9272	99.8776	65.75	68.75	36.64	52.45	82.17	38.51	77.28	45.52	62.68
4333	91.18	47.94	70.53	51.91	66.22	62.17	55.62	56.45	51.19	59.36	45.46	116.14	59.19	58.09	48.26	63.45	106.43	112.65	99.9314	99.8852	65.74	68.74	36.62	52.4	82.16	38.52	77.26	45.53	62.68
4332	91.16	47.93	70.54	51.9	66.22	62.14	55.62	56.46	51.19	59.36	45.51	116.18	59.19	58.08	48.26	63.44	106.46	112.69	99.9362	99.8922	65.74	68.74	36.6	52.37	82.15	38.54	77.2	45.54	62.67
4331	91.14	47.92	70.54	51.9	66.21	62.12	55.63	56.47	51.19	59.37	45.59	116.27	59.19	58.07	48.26	63.43	106.54	112.72	99.9405	99.8983	65.74	68.74	36.58	52.37	82.14	38.55	77.14	45.55	62.66
4330	91.13	47.92	70.56	51.9	66.21	62.11	55.63	56.47	51.19	59.39	45.48	116.29	59.19	58.07	48.26	63.42	106.53	112.72	99.9429	99.9033	65.73	68.73	36.57	52.39	82.14	38.56	77.11	45.56	62.67
4329	91.13	47.91	70.57	51.9	66.21	62.09	55.64	56.49	51.2	59.4	45.21	116.22	59.19	58.06	48.26	63.41	106.39	112.69	99.943	99.9067	65.73	68.73	36.55	52.4	82.13	38.56	77.13	45.55	62.7
4328	91.13	47.91	70.59	51.9	66.22	62.09	55.65	56.5	51.2	59.42	45.01	116.13	59.19	58.05	48.26	63.4	106.25	112.65	99.9409	99.9084	65.72	68.72	36.53	52.38	82.12	38.55	77.15	45.54	62.72
4327	91.14	47.91	70.6	51.9	66.22	62.08	55.66	56.51	51.21	59.45	45.09	116.09	59.19	58.05	48.26	63.4	106.22	112.64	99.9351	99.9085	65.72	68.72	36.51	52.33	82.11	38.54	77.12	45.53	62.69
4326	91.16	47.91	70.63	51.91	66.22	62.08	55.68	56.53	51.22	59.48	45.25	116.11	59.18	58.04	48.26	63.39	106.26	112.62	99.9335	99.9074	65.71	68.71	36.48	52.3	82.11	38.53	77.05	45.54	62.64
4325	91.18	47.92	70.65	51.92	66.23	62.09	55.69	56.55	51.23	59.51	45.04	116.07	59.18	58.03	48.26	63.38	106.17	112.55	99.9334	99.9061	65.71	68.71	36.46	52.3	82.11	38.52	77.02	45.54	62.62
4324	91.2	47.92	70.68	51.93	66.23	62.09	55.71	56.57	51.24	59.54	44.42	115.87	59.18	58.03	48.25	63.37	105.84	112.42	99.9346	99.9054	65.71	68.71	36.44	52.28	82.11	38.51	77.08	45.53	62.63
4323	91.23	47.93	70.7	51.94	66.24	62.11	55.73	56.59	51.26	59.57	43.96	115.59	59.17	58.02	48.25	63.36	105.46	112.31	99.9369	99.9058	65.7	68.7	36.42	52.18	82.12	38.48	77.16	45.5	62.66
4322	91.27	47.94	70.73	51.95	66.25	62.12	55.75	56.61	51.27	59.61	44.22	115.45	59.17	58.01	48.25	63.35	105.37	112.28	99.9401	99.9077	65.7	68.7	36.39	52.04	82.12	38.45	77.18	45.49	62.65
4321	91.31	47.94	70.77	51.96	66.26	62.14	55.77	56.64	51.29	59.65	45.05	115.59	59.17	58.01	48.25	63.34	105.67	112.33	99.9442	99.9109	65.69	68.69	36.37	51.96	82.12	38.43	77.1	45.5	62.58
4320	91.36	47.95	70.8	51.98	66.27	62.17	55.79	56.66	51.3	59.69	45.66	115.87	59.16	58	48.25	63.33	106.07	112.38	99.9491	99.9154	65.69	68.69	36.35	52	82.13	38.43	77.04	45.52	62.53
4319	91.41	47.97	70.83	51.99	66.28	62.19	55.81	56.69	51.32	59.73	45.54	116	59.16	57.99	48.25	63.31	106.17	112.38	99.9544	99.9212	65.7	68.7	36.33	52.1	82.13	38.42	77.09	45.51	62.57
4318	91.46	47.98	70.87	52.01	66.29	62.23	55.83	56.71	51.34	59.77	45.06	115.93	59.15	57.98	48.25	63.3	106.01	112.38	99.9594	99.9282	65.71	68.71	36.31	52.15	82.13	38.4	77.19	45.49	62.62
4317	91.52	47.99	70.91	52.03	66.3	62.26	55.85	56.74	51.36	59.82	45	115.91	59.15	57.98	48.25	63.29	105.96	112.46	99.9636	99.9366	65.71	68.71	36.29	52.1	82.12	38.37	77.22	45.47	62.62
4316	91.58	48	70.95	52.05	66.31	62.3	55.88	56.77	51.38	59.86	45.53	116.11	59.14	57.97	48.24	63.28	106.25	112.6	99.967	99.9457	65.71	68.71	36.27	52.04	82.12	38.37	77.15	45.48	62.57
4315	91.64	48.02	70.98	52.07	66.32	62.34	55.9	56.8	51.39	59.9	46.01	116.4	59.14	57.96	48.24	63.27	106.6	112.73	99.9699	99.9549	65.7	68.7	36.25	52.03	82.11	38.38	77.07	45.49	62.55
4314	91.7	48.03	71.02	52.09	66.33	62.38	55.92	56.82	51.41	59.95	45.96	116.54	59.14	57.95	48.24	63.26	106.71	112.78	99.9724	99.9706	65.7	68.7	36.22	52.07	82.1	38.39	77.08	45.49	62.6
4313	91.77	48.04	71.06	52.11	66.34	62.43	55.94	56.85	51.43	59.99	45.55	116.54	59.13	57.94	48.24	63.24	106.61	112.8	99.9742	99.9761	65.7	68.7	36.2	52.1	82.09	38.38	77.08	45.48	62.64
4312	91.83	48.06	71.1	52.13	66.35	62.48	55.96	56.88	51.45	60.03	45.21	116.51	59.13	57.94	48.24	63.23	106.48	112.81	99.9746	99.9796	65.69	68.69	36.17	52.12	82.08	38.37	77.03	45.48	62.63
4311	91.9	48.07	71.14	52.15	66.37	62.53	55.98	56.9	51.47	60.07	44.96	116.47	59.12	57.93	48.23	63.22	106.37	112.8	99.9729	99.9809	65.68	68.68	36.15	52.12	82.07	38.37	76.94	45.5	62.59
4310	91.97	48.09	71.17	52.17	66.38	62.59	56	56.93	51.48	60.11	44.61	116.35	59.12	57.92	48.23	63.21	106.16	112.75	99.9684	99.9802	65.67	68.67	36.12	52.12	82.06	38.37	76.92	45.5	62.57
4309	92.03	48.1	71.21	52.19	66.39	62.65	56.02	56.95	51.5	60.15	44.25	116.15	59.12	57.91	48.22	63.19	105.88	112.66	99.9613	99.9775	65.67	68.67	36.1	52.07	82.05	38.37	76.97	45.49	62.6
4308	92.1	48.11	71.24	52.21	66.4	62.7	56.04	56.98	51.52	60.18	44.27	115.97	59.11	57.9	48.22	63.18	105.71	112.57	99.9525	99.9732	65.66	68.66	36.07	51.95	82.05	38.34	77.01	45.47	62.61
4307	92.16	48.13	71.27	52.23	66.41	62.76	56.05	57	51.53	60.22	44.73	115.95	59.11	57.89	48.22	63.17	105.78	112.52	99.9429	99.9679	65.66	68.66	36.05	51.83	82.05	38.32	76.97	45.47	62.57
4306	92.22	48.14	71.3	52.25	66.41	62.82	56.07	57.02	51.54	60.25	45.1	116.04	59.1	57.88	48.21	63.15	105.93	112.48	99.9338	99.9624	65.65	68.65	36.02	51.79	82.05	38.3	76.9	45.47	62.53
4305	92.28	48.15	71.33	52.26	66.42	62.88	56.08	57.04	51.55	60.28	44.86	116.04	59.1	57.87	48.2	63.14	105.87	112.4	99.9261	99.9574	65.65	68.65	35.99	51.81	82.05	38.28	76.93	45.46	62.54
4304	92.33	48.16	71.36	52.28	66.43	62.93	56.09	57.06	51.56	60.31	44.19	115.8	59.1	57.86	48.2	63.13	105.5	112.28	99.9205	99.9535	65.65	68.65	35.97	51.79	82.05	38.25	77.02	45.42	62.58
4303	92.38	48.17	71.38	52.29	66.43	62.99	56.1	57.07	51.57	60.33	43.88	115.47	59.09	57.85	48.19	63.11	105.12	112.19	99.9175	99.9509	65.64	68.64	35.94	51.63	82.05	38.22	77.1	45.39	62.58
4302	92.43	48.18	71.4	52.3	66.44	63.04	56.11	57.09	51.58	60.36	44.33	115.38	59.09	57.84	48.19	63.1	105.12	112.16	99.9174	99.95	65.63	68.63	35.91	51.44	82.05	38.2	77.07	45.39	62.54
4301	92.47	48.18	71.42	52.32	66.44	63.09	56.12	57.1	51.59	60.38	45.12	115.61	59.09	57.84	48.18	63.08	105.49	112.21	99.9199	99.951	65.63	68.63	35.89	51.39	82.05	38.2	76.99	45.41	62.49
4300	92.5	48.19	71.43	52.33	66.44	63.14	56.12	57.11	51.59	60.4	45.48	115.92	59.09	57.83	48.17	63.07	105.84	112.27	99.93	99.9543	65.63	68.63	35.86	51.48	82.05	38.2	76.95	45.42	62.5
4299	92.53	48.19	71.44	52.33	66.44	63.18	56.12	57.11	51.6	60.42	45.23	116.03	59.08	57.82	48.17	63.06	105.88	112.33	99.9356	99.9599	65.62	68.62	35.83	51.58	82.04	38.19	76.98	45.41	62.57
4298	92.55	48.2	71.45	52.34	66.44	63.22	56.13	57.12	51.6	60.43	44.9	116.02	59.08	57.81	48.16	63.04	105.78	112.4	99.9406	99.9678	65.62	68.62	35.8	51.61	82.03	38.17	76.99	45.41	62.61
4297	92.57	48.2	71.46	52.34	66.44	63.26	56.13	57.12	51.6	60.45	44.99	116.11	59.08	57.8	48.15	63.03	105.87	112.5	99.9449	99.9774	65.61	68.61	35.78	51.59	82.02	38.16	76.93	45.41	62.59
4296	92.58	48.2	71.46	52.35	66.43	63.29	56.13	57.13	51.6	60.46	45.32	116.32	59.08	57.78	48.15	63.01	106.11	112.62	99.9491	99.9881	65.6	68.6	35.75	51.58	82.01	38.16	76.86	45.42	62.55
4295	92.59	48.2	71.46	52.35	66.43	63.32	56.12	57.13	51.6	60.48	45.43	116.5	59.07	57.77	48.14	63	106.29	112.72	99.9535	99.9991	65.59	68.59	35.72	51.6	81.99	38.17	76.82	45.43	62.55
4294	92.59	48.2	71.46	52.35	66.42	63.34	56.12	57.13	51.6	60.49	45.24	116.59	59.07	57.76	48.13	62.98	106.31	112.78	99.9581	100.01	65.59	68.59	35.69	51.64	81.98	38.17	76.83	45.42	62.58
4293	92.59	48.2	71.45	52.35	66.42	63.36	56.12	57.12	51.59	60.5	45.01	116.62	59.07	57.75	48.13	62.97	106.27	112.83	99.9625	100.02	65.59	68.59	35.66	51.67	81.97	38.15	76.82	45.41	62.6
4292	92.57	48.19	71.44	52.34	66.41	63.37	56.12	57.12	51.59	60.51	44.89	116.66	59.07	57.74	48.12	62.95	106.26	112.89	99.9662	100.03	65.58	68.58	35.63	51.69	81.96	38.14	76.8	45.41	62.6
4291	92.56	48.19	71.43	52.34	66.4	63.38	56.12	57.12	51.59	60.51	44.83	116.68	59.06	57.73	48.12	62.93	106.25	112.92	99.9689	100.038	65.57	68.57	35.6	51.69	81.95	38.13	76.77	45.4	62.59
4290	92.54	48.18	71.42	52.33	66.39	63.38	56.11	57.11	51.59	60.52	44.76	116.67	59.06	57.72	48.11	62.92	106.21	112.91	99.9704	100.045	65.56	68.56	35.57	51.66	81.94	38.12	76.75	45.4	62.59
4289	92.51	48.18	71.41	52.32	66.39	63.38	56.11	57.11	51.58	60.53	44.66	116.61	59.06	57.71	48.1	62.9	106.11	112.87	99.9706	100.05	65.55	68.55	35.54	51.61	81.93	38.11	76.73	45.4	62.59
4288	92.49	48.17	71.4	52.32	66.38	63.37	56.11	57.1	51.58	60.53	44.5	116.51	59.05	57.69	48.1	62.88	105.97	112.8	99.9697	100.054	65.54	68.54	35.5	51.56	81.92	38.09	76.71	45.4	62.59
4287	92.45	48.16	71.39	52.31	66.37	63.36	56.11	57.1	51.58	60.54	44.35	116.4	59.05	57.68	48.09	62.87	105.82	112.74	99.9676	100.059	65.53	68.53	35.47	51.51	81.91	38.08	76.71	45.39	62.59
4286	92.42	48.16	71.37	52.3	66.36	63.35	56.11	57.09	51.57	60.55	44.39	116.34	59.05	57.67	48.09	62.85	105.76	112.71	99.9645	100.061	65.52	68.52	35.44	51.45	81.9	38.06	76.71	45.38	62.59
4285	92.38	48.15	71.36	52.29	66.35	63.33	56.11	57.08	51.57	60.55	44.6	116.35	59.04	57.66	48.08	62.83	105.81	112.7	99.9608	100.062	65.51	68.51	35.4	51.39	81.89	38.04	76.7	45.37	62.57
4284	92.34	48.14	71.35	52.28	66.34	63.31	56.11	57.08	51.57	60.56	44.78	116.42	59.04	57.64	48.08	62.81	105.89	112.69	99.9573	100.062	65.5	68.5	35.37	51.34	81.89	38.02	76.67	45.36	62.55
4283	92.3	48.13	71.34	52.27	66.33	63.29	56.11	57.07	51.57	60.56	44.68	116.46	59.03	57.63	48.07	62.79	105.89	112.7	99.9545	100.062	65.49	68.49	35.33	51.34	81.88	38	76.66	45.35	62.55
4282	92.26	48.12	71.32	52.26	66.32	63.27	56.11	57.07	51.57	60.56	44.37	116.44	59.03	57.61	48.07	62.78	105.78	112.72	99.9529	100.061	65.48	68.48	35.3	51.37	81.88	37.97	76.68	45.33	62.56
4281	92.21	48.11	71.31	52.26	66.31	63.24	56.12	57.06	51.57	60.57	44.2	116.41	59.03	57.6	48.06	62.76	105.7	112.75	99.9524	100.059	65.47	68.47	35.26	51.41	81.87	37.94	76.69	45.31	62.57
4280	92.17	48.1	71.3	52.25	66.3	63.21	56.12	57.06	51.57	60.57	44.41	116.45	59.02	57.58	48.06	62.74	105.77	112.79	99.9525	100.057	65.46	68.46	35.22	51.39	81.87	37.92	76.66	45.31	62.56
4279	92.13	48.09	71.3	52.24	66.29	63.18	56.13	57.05	51.57	60.58	44.81	116.54	59.02	57.57	48.06	62.72	105.94	112.8	99.9525	100.055	65.45	68.45	35.19	51.32	81.86	37.9	76.62	45.31	62.54
4278	92.09	48.09	71.29	52.23	66.28	63.15	56.14	57.05	51.58	60.58	45.03	116.62	59.01	57.55	48.05	62.7	106.05	112.79	99.9519	100.053	65.44	68.44	35.15	51.23	81.85	37.89	76.6	45.31	62.53
4277	92.04	48.08	71.28	52.22	66.28	63.12	56.14	57.05	51.58	60.58	44.91	116.62	59.01	57.54	48.05	62.68	106.01	112.77	99.9504	100.051	65.44	68.44	35.11	51.16	81.84	37.87	76.62	45.3	62.53
4276	92	48.07	71.28	52.22	66.27	63.1	56.15	57.04	51.58	60.58	44.64	116.58	59	57.52	48.04	62.66	105.89	112.77	99.948	100.048	65.43	68.43	35.08	51.1	81.84	37.85	76.63	45.28	62.53
4275	91.96	48.06	71.27	52.21	66.26	63.07	56.16	57.04	51.58	60.59	44.43	116.54	59	57.51	48.04	62.63	105.78	112.77	99.9452	100.045	65.42	68.42	35.04	51.06	81.83	37.83	76.58	45.27	62.51
4274	91.92	48.05	71.27	52.2	66.25	63.04	56.17	57.04	51.59	60.59	44.24	116.49	58.99	57.49	48.04	62.61	105.67	112.75	99.9424	100.041	65.4	68.4	35	51.04	81.82	37.82	76.54	45.27	62.48
4273	91.88	48.04	71.26	52.2	66.25	63.01	56.17	57.04	51.59	60.59	43.96	116.38	58.98	57.47	48.04	62.59	105.48	112.7	99.9385	100.036	65.39	68.39	34.96	51.02	81.81	37.8	76.53	45.26	62.48
4272	91.85	48.03	71.26	52.19	66.24	62.98	56.18	57.04	51.59	60.59	43.69	116.21	58.98	57.45	48.03	62.57	105.25	112.64	99.9372	100.03	65.38	68.38	34.92	50.98	81.8	37.78	76.54	45.24	62.5
4271	91.81	48.02	71.25	52.19	66.23	62.96	56.19	57.04	51.59	60.59	43.75	116.12	58.97	57.44	48.03	62.55	105.17	112.6	99.9357	100.024	65.36	68.36	34.88	50.92	81.79	37.75	76.53	45.22	62.49
4270	91.77	48.01	71.25	52.18	66.23	62.93	56.19	57.04	51.6	60.59	44.14	116.15	58.97	57.42	48.03	62.52	105.28	112.57	99.9336	100.016	65.35	68.35	34.84	50.85	81.79	37.72	76.5	45.22	62.47
4269	91.74	48	71.25	52.17	66.22	62.91	56.2	57.03	51.6	60.6	44.44	116.22	58.96	57.4	48.03	62.5	105.41	112.55	99.9302	100.009	65.34	68.34	34.79	50.79	81.78	37.69	76.48	45.22	62.45
4268	91.7	47.99	71.24	52.17	66.21	62.89	56.2	57.03	51.6	60.6	44.38	116.23	58.95	57.38	48.03	62.48	105.4	112.51	99.9258	100.001	65.33	68.33	34.75	50.75	81.77	37.67	76.49	45.21	62.47
4267	91.67	47.98	71.24	52.16	66.21	62.86	56.21	57.03	51.6	60.6	44.18	116.2	58.94	57.36	48.03	62.45	105.31	112.51	99.9209	99.9939	65.32	68.32	34.71	50.7	81.76	37.64	76.52	45.18	62.49
4266	91.64	47.97	71.23	52.15	66.2	62.84	56.21	57.03	51.6	60.6	44.2	116.21	58.94	57.34	48.03	62.43	105.3	112.53	99.9164	99.9863	65.31	68.31	34.67	50.66	81.75	37.62	76.51	45.17	62.48
4265	91.6	47.96	71.22	52.15	66.19	62.82	56.22	57.03	51.6	60.6	44.38	116.27	58.93	57.32	48.03	62.4	105.38	112.55	99.9131	99.9778	65.3	68.3	34.62	50.61	81.74	37.59	76.45	45.16	62.44
4264	91.57	47.95	71.22	52.14	66.19	62.8	56.22	57.03	51.59	60.6	44.38	116.32	58.92	57.3	48.03	62.37	105.39	112.54	99.9112	99.9679	65.28	68.28	34.58	50.58	81.73	37.58	76.4	45.15	62.42
4263	91.54	47.94	71.21	52.13	66.18	62.78	56.22	57.03	51.59	60.6	44.05	116.28	58.91	57.28	48.03	62.35	105.27	112.52	99.9102	99.9561	65.27	68.27	34.53	50.57	81.72	37.56	76.4	45.13	62.43
4262	91.51	47.93	71.2	52.13	66.17	62.77	56.22	57.03	51.59	60.6	43.63	116.17	58.9	57.26	48.03	62.32	105.05	112.5	99.9089	99.9425	65.26	68.26	34.49	50.56	81.71	37.53	76.41	45.11	62.45
4261	91.48	47.92	71.19	52.12	66.17	62.75	56.22	57.02	51.59	60.61	43.41	116.01	58.89	57.24	48.03	62.29	104.84	112.46	99.9057	99.9277	65.24	68.24	34.44	50.49	81.7	37.5	76.38	45.09	62.44
4260	91.45	47.91	71.19	52.11	66.16	62.73	56.22	57.02	51.58	60.61	43.51	115.91	58.88	57.21	48.03	62.27	104.75	112.39	99.8995	99.897	65.23	68.23	34.39	50.39	81.69	37.47	76.34	45.09	62.43
4259	91.43	47.9	71.18	52.11	66.16	62.72	56.22	57.02	51.58	60.62	43.81	115.92	58.87	57.19	48.04	62.24	104.81	112.34	99.8904	99.8814	65.21	68.21	34.34	50.3	81.68	37.45	76.33	45.08	62.42
4258	91.4	47.9	71.17	52.1	66.15	62.7	56.22	57.02	51.58	60.62	44.03	115.97	58.86	57.17	48.04	62.21	104.91	112.31	99.8795	99.8652	65.2	68.2	34.29	50.25	81.67	37.42	76.32	45.06	62.41
4257	91.38	47.89	71.17	52.09	66.14	62.69	56.22	57.02	51.58	60.63	44	115.97	58.85	57.14	48.04	62.18	104.89	112.28	99.8686	99.8485	65.18	68.18	34.24	50.21	81.66	37.38	76.3	45.04	62.38
4256	91.36	47.88	71.17	52.09	66.14	62.68	56.22	57.03	51.58	60.64	43.72	115.91	58.84	57.12	48.04	62.15	104.75	112.24	99.8593	99.8314	65.16	68.16	34.19	50.19	81.66	37.34	76.28	45.02	62.34
4255	91.35	47.87	71.16	52.08	66.14	62.68	56.22	57.03	51.58	60.65	43.27	115.8	58.82	57.09	48.04	62.12	104.53	112.22	99.8525	99.8148	65.15	68.15	34.14	50.18	81.65	37.3	76.29	44.99	62.3
4254	91.34	47.87	71.16	52.08	66.13	62.67	56.23	57.03	51.58	60.66	42.71	115.54	58.81	57.07	48.04	62.09	104.14	112.14	99.8481	99.7996	65.14	68.14	34.09	50.11	81.65	37.27	76.28	44.96	62.26
4253	91.33	47.87	71.17	52.07	66.13	62.67	56.23	57.03	51.58	60.67	42.22	115.05	58.8	57.04	48.04	62.06	103.56	111.93	99.8453	99.7868	65.12	68.12	34.03	49.89	81.64	37.22	76.26	44.94	62.24
4252	91.33	47.86	71.17	52.07	66.13	62.67	56.23	57.04	51.58	60.68	42.22	114.56	58.79	57.02	48.04	62.03	103.11	111.64	99.8435	99.7769	65.11	68.11	33.98	49.55	81.64	37.18	76.28	44.92	62.25
4251	91.34	47.86	71.18	52.07	66.13	62.67	56.24	57.05	51.58	60.69	42.89	114.43	58.78	56.99	48.03	61.99	103.14	111.45	99.8424	99.7698	65.1	68.1	33.92	49.29	81.64	37.12	76.36	44.89	62.26
4250	91.34	47.86	71.19	52.07	66.13	62.68	56.24	57.05	51.59	60.71	43.82	114.71	58.77	56.96	48.03	61.96	103.61	111.44	99.8423	99.765	65.09	68.09	33.86	49.23	81.63	37.07	76.39	44.86	62.23
4249	91.36	47.86	71.2	52.07	66.13	62.69	56.25	57.06	51.59	60.73	44.22	115.07	58.76	56.94	48.02	61.93	104.01	111.53	99.8435	99.762	65.07	68.07	33.8	49.32	81.62	37.01	76.33	44.84	62.19
4248	91.38	47.86	71.22	52.08	66.13	62.7	56.25	57.07	51.6	60.74	43.79	115.19	58.74	56.91	48.02	61.89	103.99	111.61	99.8459	99.7599	65.05	68.05	33.75	49.45	81.61	36.96	76.29	44.84	62.17
4247	91.41	47.87	71.24	52.08	66.13	62.72	56.26	57.08	51.6	60.76	43.05	115.09	58.73	56.88	48.01	61.86	103.71	111.66	99.8494	99.7579	65.04	68.04	33.69	49.48	81.6	36.92	76.34	44.81	62.18
4246	91.44	47.87	71.26	52.09	66.13	62.74	56.27	57.09	51.61	60.78	42.84	115.03	58.72	56.85	48	61.82	103.57	111.71	99.8562	99.7556	65.03	68.03	33.63	49.39	81.58	36.88	76.39	44.78	62.21
4245	91.48	47.88	71.28	52.09	66.14	62.76	56.28	57.1	51.62	60.8	43.35	115.18	58.71	56.82	47.99	61.79	103.8	111.81	99.8571	99.7531	65.01	68.01	33.57	49.28	81.56	36.83	76.32	44.76	62.2
4244	91.53	47.88	71.31	52.1	66.14	62.79	56.29	57.12	51.63	60.82	44.01	115.49	58.71	56.79	47.98	61.75	104.21	111.93	99.8548	99.751	64.98	67.98	33.51	49.26	81.54	36.82	76.18	44.76	62.14
4243	91.58	47.89	71.34	52.11	66.15	62.82	56.3	57.13	51.64	60.84	44.22	115.77	58.7	56.76	47.97	61.71	104.51	112.03	99.849	99.75	64.96	67.96	33.44	49.36	81.51	36.83	76.1	44.76	62.15
4242	91.63	47.9	71.37	52.12	66.15	62.86	56.31	57.14	51.65	60.86	43.94	115.9	58.69	56.73	47.95	61.68	104.57	112.11	99.8406	99.7503	64.93	67.93	33.38	49.51	81.49	36.81	76.09	44.73	62.24
4241	91.69	47.91	71.41	52.13	66.16	62.89	56.32	57.16	51.66	60.89	43.56	115.91	58.68	56.7	47.94	61.64	104.49	112.18	99.8316	99.7517	64.9	67.9	33.32	49.6	81.46	36.77	76.04	44.71	62.28
4240	91.75	47.92	71.44	52.15	66.17	62.93	56.33	57.17	51.67	60.91	43.24	115.89	58.68	56.67	47.92	61.6	104.38	112.23	99.8244	99.7537	64.87	67.87	33.25	49.63	81.43	36.73	75.93	44.7	62.24
4239	91.82	47.93	71.48	52.16	66.17	62.97	56.35	57.19	51.68	60.93	42.87	115.83	58.67	56.64	47.91	61.56	104.22	112.24	99.8211	99.7557	64.83	67.83	33.18	49.65	81.4	36.7	75.85	44.68	62.21
4238	91.89	47.94	71.52	52.18	66.18	63.02	56.36	57.2	51.69	60.96	42.47	115.66	58.66	56.6	47.89	61.52	103.97	112.23	99.8221	99.7573	64.8	67.8	33.1	49.64	81.38	36.66	75.84	44.65	62.22
4237	91.96	47.95	71.56	52.19	66.19	63.06	56.37	57.22	51.7	60.98	42.33	115.45	58.66	56.57	47.87	61.48	103.73	112.19	99.8262	99.7588	64.78	67.78	33.03	49.52	81.35	36.6	75.85	44.61	62.25
4236	92.03	47.96	71.6	52.21	66.2	63.11	56.38	57.24	51.71	61.01	42.68	115.33	58.65	56.54	47.85	61.44	103.69	112.1	99.8315	99.7613	64.76	67.76	32.97	49.31	81.32	36.55	75.85	44.59	62.24
4235	92.1	47.97	71.64	52.22	66.21	63.16	56.4	57.25	51.73	61.03	43.33	115.37	58.64	56.5	47.83	61.39	103.86	111.98	99.8362	99.7656	64.74	67.74	32.9	49.08	81.3	36.51	75.88	44.58	62.2
4234	92.18	47.99	71.67	52.24	66.21	63.21	56.41	57.27	51.74	61.06	43.8	115.46	58.64	56.47	47.81	61.35	104.05	111.89	99.8397	99.772	64.72	67.72	32.83	48.91	81.27	36.48	75.93	44.56	62.16
4233	92.25	48	71.71	52.26	66.22	63.25	56.42	57.29	51.75	61.09	43.92	115.55	58.63	56.43	47.79	61.31	104.14	111.89	99.8422	99.7906	64.7	67.7	32.75	48.83	81.24	36.44	75.91	44.54	62.14
4232	92.32	48.01	71.75	52.28	66.23	63.3	56.44	57.3	51.76	61.11	43.86	115.64	58.62	56.39	47.77	61.26	104.18	111.95	99.845	99.8019	64.68	67.68	32.68	48.77	81.21	36.41	75.79	44.52	62.11
4231	92.39	48.02	71.79	52.3	66.24	63.35	56.45	57.32	51.78	61.14	43.72	115.75	58.62	56.35	47.75	61.22	104.21	112.01	99.8495	99.8139	64.66	67.66	32.6	48.73	81.19	36.38	75.64	44.51	62.1
4230	92.46	48.04	71.83	52.31	66.25	63.4	56.46	57.34	51.79	61.17	43.39	115.78	58.61	56.31	47.73	61.17	104.13	112.04	99.8568	99.8262	64.64	67.64	32.52	48.71	81.16	36.35	75.52	44.49	62.13
4229	92.53	48.05	71.87	52.33	66.25	63.45	56.48	57.35	51.81	61.2	42.89	115.69	58.6	56.27	47.71	61.12	103.92	112.05	99.8672	99.8389	64.61	67.61	32.44	48.69	81.12	36.32	75.44	44.46	62.17
4228	92.6	48.06	71.91	52.35	66.26	63.5	56.5	57.37	51.82	61.23	42.52	115.56	58.59	56.23	47.69	61.07	103.69	112.05	99.88	99.852	64.58	67.58	32.36	48.63	81.09	36.27	75.38	44.43	62.19
4227	92.67	48.07	71.94	52.37	66.27	63.54	56.51	57.39	51.83	61.26	42.46	115.47	58.58	56.19	47.67	61.02	103.57	112.02	99.8939	99.8652	64.56	67.56	32.27	48.52	81.06	36.22	75.31	44.39	62.18
4226	92.73	48.09	71.98	52.39	66.28	63.59	56.53	57.41	51.85	61.29	42.59	115.45	58.57	56.14	47.64	60.97	103.56	111.96	99.9071	99.878	64.53	67.53	32.19	48.41	81.02	36.18	75.25	44.36	62.16
4225	92.79	48.1	72.02	52.41	66.29	63.63	56.55	57.42	51.87	61.32	42.69	115.48	58.56	56.09	47.62	60.92	103.57	111.91	99.9181	99.8898	64.5	67.5	32.11	48.33	80.99	36.13	75.23	44.33	62.17
4224	92.85	48.11	72.05	52.43	66.29	63.68	56.57	57.44	51.88	61.35	42.73	115.51	58.55	56.04	47.59	60.86	103.58	111.89	99.9259	99.8995	64.48	67.48	32.02	48.25	80.96	36.07	75.21	44.28	62.17
4223	92.91	48.13	72.09	52.45	66.3	63.72	56.59	57.46	51.9	61.38	42.76	115.57	58.53	55.99	47.57	60.81	103.61	111.9	99.9302	99.9064	64.44	67.44	31.92	48.17	80.92	36.01	75.17	44.24	62.16
4222	92.97	48.14	72.12	52.47	66.31	63.76	56.61	57.48	51.92	61.42	42.8	115.64	58.52	55.94	47.54	60.75	103.66	111.93	99.9312	99.9106	64.41	67.41	31.83	48.08	80.89	35.95	75.11	44.21	62.13
4221	93.02	48.15	72.15	52.49	66.32	63.8	56.63	57.49	51.94	61.45	42.82	115.72	58.5	55.88	47.52	60.68	103.7	111.95	99.929	99.9127	64.37	67.37	31.73	48	80.86	35.9	75.05	44.18	62.11
4220	93.07	48.16	72.19	52.5	66.33	63.84	56.65	57.51	51.95	61.48	42.78	115.79	58.49	55.83	47.49	60.62	103.71	111.96	99.9239	99.9136	64.34	67.34	31.63	47.92	80.82	35.84	75.01	44.15	62.11
4219	93.12	48.17	72.22	52.52	66.33	63.88	56.67	57.53	51.97	61.51	42.67	115.85	58.47	55.77	47.46	60.55	103.7	111.99	99.9085	99.9142	64.3	67.3	31.53	47.85	80.79	35.77	74.97	44.1	62.1
4218	93.17	48.19	72.25	52.54	66.34	63.92	56.69	57.54	51.99	61.54	42.54	115.9	58.45	55.71	47.43	60.49	103.67	112.01	99.9015	99.9151	64.26	67.26	31.42	47.78	80.75	35.69	74.91	44.05	62.08
4217	93.22	48.2	72.28	52.56	66.35	63.95	56.72	57.56	52.01	61.57	42.36	115.9	58.43	55.64	47.4	60.41	103.59	111.99	99.8973	99.9163	64.23	67.23	31.32	47.71	80.72	35.62	74.84	44.01	62.05
4216	93.26	48.21	72.31	52.58	66.35	63.99	56.74	57.58	52.03	61.61	42.05	115.81	58.41	55.57	47.37	60.34	103.41	111.93	99.897	99.9181	64.2	67.2	31.21	47.63	80.68	35.54	74.8	43.96	62.02
4215	93.3	48.22	72.34	52.59	66.36	64.02	56.76	57.59	52.05	61.63	41.57	115.63	58.39	55.5	47.33	60.26	103.12	111.86	99.9006	99.9205	64.16	67.16	31.1	47.55	80.64	35.46	74.79	43.91	62.01
4214	93.34	48.23	72.36	52.61	66.37	64.06	56.78	57.61	52.07	61.66	41.1	115.38	58.37	55.43	47.3	60.18	102.78	111.77	99.9068	99.9234	64.12	67.12	30.98	47.46	80.61	35.38	74.74	43.85	61.99
4213	93.38	48.24	72.39	52.63	66.37	64.09	56.81	57.62	52.08	61.69	40.96	115.1	58.34	55.35	47.26	60.09	102.48	111.62	99.9134	99.9269	64.07	67.07	30.84	47.3	80.56	35.28	74.66	43.79	61.98
4212	93.42	48.25	72.42	52.64	66.38	64.12	56.83	57.64	52.1	61.72	41.31	114.9	58.32	55.27	47.22	60	102.37	111.43	99.9184	99.9314	64.01	67.01	30.7	47.04	80.52	35.18	74.58	43.73	61.96
4211	93.46	48.26	72.44	52.66	66.39	64.15	56.85	57.65	52.12	61.74	41.93	114.94	58.29	55.18	47.18	59.91	102.52	111.32	99.9205	99.937	63.95	66.95	30.56	46.79	80.47	35.08	74.52	43.67	61.93
4210	93.49	48.27	72.47	52.67	66.39	64.19	56.87	57.66	52.13	61.77	42.39	115.2	58.26	55.09	47.13	59.81	102.81	111.35	99.9195	99.9438	63.9	66.9	30.41	46.66	80.42	34.98	74.46	43.6	61.9
4209	93.53	48.28	72.49	52.68	66.39	64.22	56.88	57.67	52.15	61.79	42.45	115.46	58.23	54.99	47.09	59.71	103.02	111.45	99.9163	99.9518	63.84	66.84	30.27	46.6	80.36	34.88	74.4	43.53	61.86
4208	93.56	48.29	72.51	52.7	66.4	64.24	56.9	57.68	52.16	61.81	42.21	115.57	58.2	54.89	47.04	59.6	103.03	111.52	99.9128	99.961	63.78	66.78	30.12	46.54	80.29	34.78	74.32	43.46	61.82
4207	93.59	48.3	72.53	52.71	66.4	64.27	56.92	57.69	52.18	61.83	41.87	115.58	58.17	54.79	46.99	59.49	102.92	111.55	99.9108	99.971	63.71	66.71	29.97	46.46	80.22	34.68	74.22	43.39	61.79
4206	93.62	48.31	72.55	52.72	66.4	64.3	56.93	57.7	52.19	61.85	41.55	115.55	58.13	54.68	46.93	59.37	102.79	111.57	99.9119	99.9914	63.64	66.64	29.82	46.39	80.15	34.57	74.11	43.31	61.75
4205	93.65	48.31	72.57	52.73	66.41	64.33	56.95	57.71	52.2	61.87	41.21	115.49	58.09	54.56	46.87	59.25	102.61	111.55	99.9165	100.001	63.57	66.57	29.66	46.3	80.07	34.46	74.01	43.23	61.72
4204	93.67	48.32	72.58	52.74	66.41	64.35	56.96	57.72	52.21	61.89	40.91	115.38	58.05	54.44	46.81	59.12	102.41	111.5	99.9237	100.009	63.5	66.5	29.49	46.17	79.99	34.34	73.92	43.14	61.7
4203	93.7	48.33	72.6	52.75	66.41	64.38	56.97	57.72	52.22	61.9	40.83	115.3	58.01	54.31	46.75	58.98	102.29	111.44	99.9313	100.016	63.41	66.41	29.3	45.99	79.91	34.2	73.8	43.04	61.67
4202	93.72	48.33	72.61	52.75	66.41	64.4	56.98	57.72	52.23	61.92	40.99	115.33	57.96	54.17	46.68	58.83	102.29	111.39	99.9373	100.02	63.33	66.33	29.11	45.77	79.82	34.06	73.66	42.94	61.63
4201	93.74	48.34	72.63	52.76	66.41	64.42	56.99	57.73	52.24	61.93	41.15	115.41	57.92	54.03	46.61	58.68	102.34	111.34	99.94	100.022	63.24	66.24	28.92	45.56	79.73	33.91	73.51	42.83	61.6
4200	93.77	48.34	72.64	52.76	66.41	64.44	57	57.73	52.25	61.94	41.11	115.46	57.87	53.88	46.54	58.53	102.33	111.3	99.9394	100.022	63.14	66.14	28.72	45.39	79.64	33.76	73.36	42.71	61.58
4199	93.79	48.34	72.65	52.77	66.41	64.47	57.01	57.73	52.25	61.95	40.85	115.46	57.82	53.73	46.46	58.36	102.23	111.28	99.9357	100.018	63.04	66.04	28.51	45.27	79.54	33.59	73.24	42.57	61.58
4198	93.81	48.35	72.66	52.77	66.41	64.49	57.02	57.73	52.26	61.96	40.56	115.43	57.76	53.56	46.38	58.19	102.09	111.26	99.9296	100.012	62.93	65.93	28.31	45.14	79.44	33.42	73.11	42.43	61.57
4197	93.82	48.35	72.67	52.78	66.4	64.5	57.02	57.73	52.26	61.97	40.36	115.39	57.7	53.39	46.3	58.01	101.96	111.22	99.9226	100.004	62.82	65.82	28.09	44.98	79.33	33.22	72.93	42.28	61.54
4196	93.84	48.35	72.68	52.78	66.4	64.52	57.03	57.73	52.27	61.98	40.2	115.34	57.64	53.22	46.21	57.83	101.82	111.15	99.9164	99.9932	62.69	65.69	27.86	44.79	79.21	33.03	72.75	42.12	61.51
4195	93.86	48.35	72.69	52.78	66.4	64.54	57.04	57.73	52.27	61.99	39.95	115.26	57.58	53.03	46.12	57.64	101.63	111.05	99.9114	99.9813	62.56	65.56	27.63	44.61	79.09	32.82	72.59	41.94	61.49
4194	93.87	48.35	72.7	52.78	66.4	64.55	57.04	57.73	52.28	61.99	39.57	115.1	57.52	52.84	46.02	57.44	101.37	110.93	99.9082	99.9684	62.42	65.42	27.39	44.44	78.96	32.61	72.42	41.76	61.48
4193	93.88	48.35	72.71	52.78	66.39	64.57	57.04	57.73	52.28	62	39.13	114.9	57.45	52.65	45.92	57.23	101.05	110.8	99.907	99.9548	62.28	65.28	27.14	44.28	78.82	32.37	72.24	41.57	61.45
4192	93.9	48.35	72.71	52.78	66.39	64.58	57.05	57.73	52.28	62	38.79	114.69	57.38	52.44	45.82	57.02	100.73	110.66	99.907	99.941	62.11	65.11	26.88	44.1	78.68	32.11	72.05	41.37	61.41
4191	93.91	48.35	72.72	52.78	66.38	64.59	57.05	57.72	52.28	62	38.7	114.56	57.31	52.23	45.72	56.8	100.53	110.52	99.906	99.9271	61.94	64.94	26.59	43.88	78.52	31.82	71.86	41.14	61.38
4190	93.91	48.35	72.72	52.78	66.38	64.6	57.05	57.72	52.29	62.01	38.97	114.62	57.23	52.02	45.61	56.57	100.55	110.4	99.9032	99.9129	61.75	64.75	26.29	43.54	78.36	31.49	71.65	40.89	61.34
4189	93.92	48.35	72.72	52.78	66.37	64.61	57.05	57.72	52.29	62.01	39.42	114.83	57.15	51.8	45.5	56.34	100.73	110.34	99.8985	99.898	61.56	64.56	25.96	43.1	78.19	31.15	71.41	40.61	61.3
4188	93.93	48.34	72.73	52.78	66.37	64.62	57.05	57.71	52.29	62.01	39.64	115.03	57.07	51.58	45.38	56.11	100.86	110.29	99.8921	99.8821	61.36	64.36	25.64	42.68	78.01	30.82	71.14	40.33	61.24
4187	93.93	48.34	72.73	52.78	66.36	64.62	57.06	57.71	52.29	62.01	39.4	115.07	56.99	51.35	45.27	55.87	100.77	110.23	99.8842	99.865	61.18	64.18	25.34	42.38	77.82	30.53	70.87	40.09	61.21
4186	93.93	48.34	72.73	52.77	66.36	64.63	57.06	57.7	52.29	62.01	38.88	114.98	56.91	51.12	45.15	55.63	100.52	110.16	99.8749	99.8468	60.99	63.99	25.05	42.17	77.64	30.27	70.61	39.85	61.21
4185	93.93	48.33	72.73	52.77	66.35	64.63	57.05	57.7	52.29	62.01	38.42	114.88	56.83	50.88	45.02	55.38	100.26	110.09	99.8649	99.8275	60.8	63.8	24.76	41.94	77.45	30	70.34	39.61	61.19
4184	93.93	48.33	72.73	52.77	66.34	64.63	57.05	57.69	52.29	62.01	38.07	114.81	56.74	50.64	44.9	55.13	100.05	110.01	99.8549	99.807	60.6	63.6	24.47	41.69	77.26	29.73	70.04	39.38	61.14
4183	93.93	48.33	72.73	52.76	66.34	64.63	57.05	57.69	52.29	62.01	37.72	114.71	56.66	50.41	44.77	54.88	99.82	109.91	99.8457	99.7852	60.4	63.4	24.18	41.44	77.07	29.45	69.75	39.14	61.09
4182	93.93	48.32	72.73	52.76	66.33	64.63	57.05	57.68	52.29	62.01	37.3	114.55	56.57	50.16	44.65	54.63	99.52	109.78	99.8378	99.7622	60.2	63.2	23.89	41.23	76.88	29.17	69.51	38.89	61.06
4181	93.92	48.31	72.72	52.75	66.33	64.63	57.05	57.68	52.28	62.01	36.93	114.36	56.48	49.92	44.52	54.38	99.22	109.64	99.8311	99.7382	60.01	63.01	23.6	41.01	76.69	28.89	69.26	38.64	61.01
4180	93.92	48.31	72.72	52.75	66.32	64.63	57.05	57.67	52.28	62.01	36.69	114.19	56.39	49.68	44.39	54.12	98.96	109.47	99.8251	99.7138	59.82	62.82	23.33	40.76	76.5	28.62	69	38.4	60.93
4179	93.91	48.3	72.71	52.75	66.31	64.62	57.04	57.66	52.28	62	36.4	114	56.3	49.44	44.26	53.86	98.66	109.28	99.8191	99.666	59.64	62.64	23.07	40.53	76.31	28.36	68.75	38.18	60.86
4178	93.9	48.29	72.71	52.74	66.3	64.62	57.04	57.66	52.28	62	35.98	113.71	56.21	49.2	44.13	53.61	98.28	109.1	99.8123	99.6436	59.45	62.45	22.81	40.34	76.12	28.1	68.55	37.95	60.82
4177	93.89	48.29	72.71	52.73	66.3	64.61	57.04	57.65	52.28	62	35.72	113.45	56.12	48.95	43.99	53.35	97.96	108.94	99.805	99.6226	59.25	62.25	22.53	40.09	75.93	27.78	68.35	37.7	60.79
4176	93.88	48.28	72.7	52.73	66.29	64.61	57.04	57.65	52.27	61.99	36.01	113.47	56.03	48.71	43.86	53.1	97.96	108.82	99.7976	99.6034	59.04	62.04	22.25	39.68	75.74	27.44	68.09	37.44	60.7
4175	93.87	48.27	72.69	52.72	66.28	64.6	57.03	57.64	52.27	61.99	36.58	113.72	55.94	48.47	43.73	52.84	98.19	108.71	99.7912	99.5865	58.84	61.84	21.98	39.22	75.55	27.14	67.8	37.22	60.57
4174	93.86	48.27	72.69	52.72	66.28	64.59	57.03	57.64	52.27	61.99	36.66	113.91	55.85	48.23	43.59	52.59	98.27	108.62	99.7862	99.5727	58.67	61.67	21.75	38.95	75.36	26.9	67.58	37.01	60.5
4173	93.84	48.26	72.68	52.71	66.27	64.58	57.02	57.63	52.27	61.98	36.02	113.78	55.76	47.99	43.46	52.33	97.97	108.52	99.7831	99.5623	58.51	61.51	21.54	38.91	75.17	26.68	67.45	36.81	60.51
4172	93.83	48.25	72.68	52.71	66.26	64.58	57.02	57.63	52.26	61.98	35.24	113.45	55.67	47.76	43.32	52.08	97.51	108.43	99.7817	99.5553	58.36	61.36	21.32	38.87	74.97	26.45	67.28	36.61	60.51
4171	93.82	48.24	72.67	52.7	66.25	64.57	57.02	57.62	52.26	61.97	35.03	113.25	55.58	47.52	43.19	51.83	97.26	108.34	99.7818	99.5512	58.18	61.18	21.09	38.63	74.78	26.2	67.01	36.42	60.46
4170	93.81	48.24	72.66	52.7	66.25	64.56	57.01	57.62	52.26	61.97	35.4	113.32	55.49	47.29	43.06	51.58	97.33	108.28	99.7832	99.5491	58	61	20.86	38.23	74.58	25.96	66.67	36.24	60.38
4169	93.79	48.23	72.66	52.69	66.24	64.55	57.01	57.61	52.25	61.97	35.78	113.55	55.4	47.06	42.92	51.34	97.52	108.23	99.7852	99.5481	57.82	60.82	20.64	37.87	74.37	25.73	66.37	36.05	60.31
4168	93.78	48.22	72.65	52.69	66.23	64.55	57	57.61	52.25	61.97	35.72	113.72	55.31	46.83	42.79	51.09	97.56	108.21	99.787	99.5477	57.65	60.65	20.42	37.66	74.17	25.51	66.13	35.87	60.29
4167	93.77	48.21	72.65	52.68	66.23	64.54	57	57.61	52.25	61.96	35.3	113.74	55.22	46.6	42.66	50.84	97.41	108.19	99.7874	99.5472	57.49	60.49	20.22	37.54	73.97	25.3	65.91	35.68	60.29
4166	93.76	48.21	72.64	52.68	66.22	64.54	57	57.6	52.25	61.96	34.86	113.69	55.13	46.37	42.53	50.6	97.2	108.17	99.7855	99.5462	57.32	60.32	20.02	37.42	73.76	25.09	65.67	35.5	60.26
4165	93.75	48.2	72.64	52.67	66.22	64.53	56.99	57.6	52.24	61.96	34.57	113.63	55.04	46.14	42.4	50.35	97.03	108.12	99.7731	99.5437	57.15	60.15	19.82	37.26	73.56	24.88	65.41	35.33	60.21
4164	93.74	48.2	72.63	52.67	66.21	64.53	56.99	57.6	52.24	61.96	34.34	113.58	54.95	45.91	42.27	50.1	96.86	108.05	99.7638	99.5387	56.98	59.98	19.62	37.07	73.36	24.66	65.15	35.15	60.17
4163	93.73	48.19	72.63	52.67	66.2	64.53	56.99	57.6	52.24	61.96	34.1	113.53	54.86	45.68	42.13	49.86	96.69	107.97	99.7538	99.53	56.8	59.8	19.41	36.89	73.15	24.44	64.91	34.96	60.15
4162	93.73	48.19	72.63	52.67	66.2	64.53	56.99	57.6	52.24	61.96	33.9	113.48	54.77	45.46	42	49.61	96.54	107.89	99.7434	99.5164	56.62	59.62	19.21	36.71	72.95	24.2	64.66	34.76	60.11
4161	93.72	48.18	72.63	52.66	66.19	64.53	56.99	57.59	52.24	61.96	33.72	113.43	54.68	45.23	41.87	49.37	96.39	107.8	99.7325	99.4972	56.44	59.44	19.01	36.53	72.75	23.97	64.41	34.57	60.06
4160	93.72	48.18	72.63	52.66	66.19	64.53	56.98	57.59	52.24	61.96	33.49	113.35	54.58	45	41.74	49.12	96.2	107.68	99.7202	99.4725	56.26	59.26	18.81	36.36	72.54	23.75	64.17	34.38	60.01
4159	93.72	48.17	72.63	52.66	66.19	64.53	56.98	57.59	52.24	61.97	33.19	113.2	54.49	44.78	41.61	48.88	95.96	107.55	99.7052	99.4433	56.08	59.08	18.62	36.2	72.33	23.54	63.96	34.19	59.96
4158	93.72	48.17	72.63	52.66	66.18	64.54	56.98	57.59	52.24	61.97	32.95	113.02	54.4	44.55	41.47	48.63	95.72	107.41	99.6868	99.4113	55.89	58.89	18.42	36.02	72.12	23.31	63.74	33.99	59.91
4157	93.72	48.17	72.63	52.66	66.18	64.55	56.98	57.6	52.24	61.98	32.89	112.88	54.3	44.33	41.34	48.38	95.55	107.26	99.6653	99.3774	55.69	58.69	18.21	35.77	71.92	23.07	63.46	33.8	59.84
4156	93.73	48.17	72.63	52.66	66.18	64.56	56.98	57.6	52.24	61.98	32.95	112.8	54.21	44.1	41.21	48.14	95.44	107.09	99.6425	99.3428	55.49	58.49	18	35.47	71.71	22.84	63.17	33.6	59.74
4155	93.73	48.17	72.64	52.66	66.17	64.57	56.98	57.6	52.24	61.99	32.92	112.75	54.11	43.87	41.08	47.89	95.32	106.93	99.6207	99.3079	55.3	58.3	17.81	35.23	71.5	22.63	62.93	33.41	59.67
4154	93.74	48.16	72.64	52.67	66.17	64.58	56.99	57.6	52.24	62	32.58	112.66	54.02	43.65	40.95	47.64	95.1	106.81	99.6021	99.2734	55.12	58.12	17.63	35.12	71.29	22.42	62.76	33.21	59.64
4153	93.75	48.16	72.65	52.67	66.17	64.6	56.99	57.6	52.24	62	31.94	112.51	53.92	43.42	40.81	47.39	94.75	106.74	99.5881	99.2402	54.94	57.94	17.45	35.09	71.07	22.21	62.58	33.01	59.6
4152	93.76	48.16	72.65	52.67	66.16	64.61	56.99	57.6	52.24	62.01	31.31	112.27	53.82	43.19	40.68	47.15	94.35	106.66	99.5789	99.1804	54.75	57.75	17.26	35.04	70.85	21.99	62.32	32.81	59.54
4151	93.77	48.17	72.66	52.67	66.16	64.63	56.99	57.61	52.24	62.02	31.07	111.96	53.72	42.96	40.55	46.9	94.03	106.51	99.5731	99.1558	54.53	57.53	17.06	34.87	70.63	21.74	61.99	32.61	59.49
4150	93.78	48.17	72.66	52.68	66.16	64.65	56.99	57.61	52.24	62.03	31.32	111.71	53.62	42.73	40.41	46.64	93.91	106.26	99.5687	99.1357	54.31	57.31	16.86	34.55	70.4	21.49	61.68	32.4	59.44
4149	93.79	48.17	72.67	52.68	66.16	64.66	56.99	57.61	52.25	62.04	31.84	111.65	53.53	42.51	40.28	46.39	93.98	106.03	99.5641	99.12	54.08	57.08	16.65	34.13	70.17	21.23	61.4	32.18	59.37
4148	93.81	48.17	72.68	52.69	66.15	64.68	56.99	57.62	52.25	62.05	32.23	111.81	53.42	42.28	40.14	46.14	94.14	105.9	99.5577	99.1083	53.88	56.88	16.46	33.73	69.93	20.99	61.13	31.96	59.3
4147	93.82	48.17	72.68	52.69	66.15	64.7	57	57.62	52.25	62.06	32.25	112.02	53.32	42.05	40.01	45.89	94.22	105.87	99.549	99.1004	53.68	56.68	16.27	33.47	69.7	20.77	60.85	31.75	59.22
4146	93.83	48.17	72.69	52.69	66.15	64.72	57	57.62	52.25	62.07	31.93	112.12	53.22	41.82	39.87	45.64	94.12	105.86	99.5379	99.0956	53.49	56.49	16.1	33.35	69.46	20.56	60.58	31.55	59.17
4145	93.85	48.17	72.7	52.7	66.15	64.74	57	57.63	52.25	62.08	31.46	112.09	53.12	41.59	39.74	45.39	93.89	105.82	99.5256	99.0925	53.3	56.3	15.93	33.28	69.23	20.36	60.31	31.36	59.14
4144	93.86	48.17	72.71	52.7	66.15	64.76	57	57.63	52.25	62.09	31.06	112	53.02	41.36	39.6	45.14	93.66	105.75	99.5136	99.0894	53.1	56.1	15.76	33.16	69	20.16	60.05	31.17	59.11
4143	93.88	48.17	72.71	52.71	66.14	64.78	57	57.63	52.26	62.1	30.8	111.92	52.92	41.14	39.46	44.89	93.47	105.68	99.504	99.0851	52.91	55.91	15.59	33	68.77	19.96	59.77	30.98	59.08
4142	93.89	48.17	72.72	52.71	66.14	64.8	57	57.63	52.26	62.11	30.61	111.85	52.81	40.91	39.33	44.64	93.32	105.6	99.4976	99.0787	52.7	55.7	15.42	32.82	68.54	19.76	59.48	30.79	59.03
4141	93.9	48.18	72.73	52.71	66.14	64.82	57.01	57.64	52.26	62.12	30.42	111.78	52.71	40.68	39.19	44.39	93.16	105.5	99.4934	99.0698	52.5	55.5	15.24	32.65	68.32	19.55	59.2	30.59	58.98
4140	93.91	48.18	72.73	52.72	66.14	64.84	57.01	57.64	52.26	62.13	30.22	111.7	52.61	40.46	39.06	44.14	92.99	105.39	99.4894	99.0583	52.29	55.29	15.07	32.48	68.09	19.35	58.93	30.39	58.94
4139	93.93	48.18	72.74	52.72	66.13	64.86	57.01	57.64	52.26	62.14	30.04	111.62	52.5	40.23	38.93	43.89	92.83	105.29	99.4832	99.0442	52.09	55.09	14.91	32.31	67.87	19.14	58.67	30.19	58.88
4138	93.94	48.18	72.74	52.72	66.13	64.88	57.01	57.64	52.26	62.15	29.88	111.56	52.4	40	38.79	43.64	92.68	105.19	99.4564	99.0276	51.89	54.89	14.74	32.15	67.64	18.94	58.4	30	58.81
4137	93.95	48.18	72.75	52.73	66.13	64.89	57.01	57.65	52.26	62.16	29.69	111.49	52.29	39.78	38.66	43.4	92.52	105.09	99.436	99.008	51.69	54.69	14.58	32	67.42	18.74	58.14	29.8	58.75
4136	93.95	48.18	72.75	52.73	66.13	64.91	57.01	57.65	52.27	62.17	29.46	111.38	52.19	39.56	38.53	43.15	92.33	104.98	99.4136	98.9847	51.49	54.49	14.42	31.86	67.21	18.53	57.9	29.59	58.7
4135	93.96	48.18	72.76	52.73	66.12	64.93	57.02	57.65	52.27	62.18	29.25	111.26	52.08	39.33	38.4	42.9	92.13	104.87	99.3917	98.9574	51.29	54.29	14.26	31.72	66.99	18.33	57.66	29.39	58.64
4134	93.97	48.18	72.76	52.74	66.12	64.94	57.02	57.65	52.27	62.19	29.12	111.15	51.98	39.11	38.27	42.66	91.97	104.75	99.3721	98.9269	51.09	54.09	14.11	31.56	66.78	18.13	57.42	29.19	58.56
4133	93.98	48.18	72.77	52.74	66.12	64.96	57.02	57.65	52.27	62.19	28.98	111.03	51.87	38.89	38.14	42.41	91.79	104.59	99.3555	98.8941	50.9	53.9	13.96	31.4	66.56	17.96	57.2	29.01	58.48
4132	93.98	48.18	72.77	52.74	66.12	64.97	57.02	57.66	52.27	62.2	28.62	110.84	51.77	38.67	38.01	42.17	91.49	104.45	99.3416	98.8602	50.72	53.72	13.82	31.32	66.34	17.79	57.01	28.83	58.42
4131	93.98	48.17	72.77	52.74	66.11	64.99	57.02	57.66	52.27	62.21	28.2	110.58	51.66	38.45	37.88	41.93	91.14	104.34	99.3289	98.8261	50.53	53.53	13.67	31.27	66.12	17.61	56.79	28.65	58.38
4130	93.99	48.17	72.78	52.74	66.11	65	57.02	57.66	52.27	62.22	28.14	110.39	51.56	38.23	37.75	41.69	90.97	104.21	99.3156	98.7926	50.31	53.31	13.51	31.09	65.9	17.38	56.49	28.45	58.32
4129	93.99	48.17	72.78	52.74	66.11	65.01	57.03	57.66	52.27	62.22	28.52	110.37	51.45	38.02	37.62	41.45	91.06	104.06	99.3003	98.7601	50.08	53.08	13.35	30.76	65.67	17.14	56.13	28.24	58.22
4128	93.99	48.17	72.78	52.75	66.1	65.02	57.03	57.66	52.28	62.23	28.87	110.48	51.35	37.8	37.49	41.21	91.2	103.92	99.2824	98.7288	49.86	52.86	13.2	30.43	65.45	16.91	55.83	28.02	58.1
4127	93.99	48.17	72.78	52.75	66.1	65.04	57.03	57.66	52.28	62.24	28.77	110.59	51.24	37.59	37.36	40.97	91.19	103.85	99.2621	98.6985	49.66	52.66	13.05	30.26	65.23	16.72	55.62	27.8	58.05
4126	93.99	48.17	72.78	52.75	66.1	65.05	57.03	57.66	52.28	62.24	28.38	110.63	51.14	37.37	37.23	40.74	91.02	103.82	99.2406	98.669	49.48	52.48	12.92	30.2	65.01	16.54	55.43	27.59	58.03
4125	93.99	48.17	72.79	52.75	66.1	65.06	57.04	57.66	52.28	62.25	28.03	110.6	51.03	37.16	37.11	40.5	90.82	103.79	99.2192	98.6114	49.31	52.31	12.79	30.12	64.8	16.36	55.22	27.4	57.99
4124	93.99	48.16	72.79	52.75	66.09	65.07	57.04	57.66	52.28	62.25	27.76	110.54	50.93	36.95	36.98	40.27	90.63	103.72	99.199	98.5829	49.12	52.12	12.67	30.02	64.59	16.2	55	27.22	57.92
4123	93.99	48.16	72.79	52.75	66.09	65.08	57.04	57.66	52.28	62.26	27.44	110.44	50.83	36.75	36.85	40.04	90.4	103.65	99.1807	98.5544	48.94	51.94	12.55	29.94	64.38	16.04	54.8	27.04	57.86
4122	93.99	48.16	72.79	52.75	66.09	65.1	57.04	57.66	52.28	62.26	27.1	110.32	50.72	36.54	36.73	39.81	90.15	103.57	99.1637	98.5261	48.75	51.75	12.42	29.88	64.18	15.88	54.61	26.87	57.82
4121	93.99	48.16	72.79	52.76	66.09	65.11	57.05	57.67	52.29	62.27	26.91	110.17	50.62	36.34	36.6	39.58	89.93	103.46	99.1469	98.4984	48.55	51.55	12.3	29.78	63.98	15.72	54.39	26.69	57.79
4120	93.99	48.16	72.79	52.76	66.08	65.12	57.05	57.67	52.29	62.27	26.93	110.03	50.52	36.14	36.48	39.36	89.82	103.3	99.129	98.4714	48.34	51.34	12.17	29.6	63.77	15.54	54.1	26.52	57.74
4119	93.99	48.16	72.79	52.76	66.08	65.13	57.06	57.67	52.29	62.28	27.07	109.96	50.42	35.93	36.36	39.13	89.79	103.13	99.1093	98.4454	48.14	51.14	12.05	29.37	63.57	15.37	53.8	26.34	57.69
4118	93.99	48.15	72.79	52.76	66.08	65.14	57.06	57.67	52.29	62.28	27.12	109.94	50.31	35.74	36.23	38.91	89.75	102.99	99.0876	98.4205	47.94	50.94	11.94	29.18	63.37	15.21	53.53	26.16	57.65
4117	93.99	48.15	72.79	52.76	66.08	65.15	57.06	57.67	52.29	62.29	26.96	109.92	50.21	35.54	36.11	38.69	89.64	102.9	99.0647	98.3967	47.75	50.75	11.82	29.08	63.18	15.06	53.31	25.98	57.64
4116	93.99	48.15	72.8	52.76	66.07	65.16	57.07	57.67	52.3	62.29	26.67	109.86	50.11	35.34	35.99	38.47	89.44	102.83	99.0421	98.374	47.57	50.57	11.72	29.02	62.99	14.9	53.13	25.8	57.63
4115	93.99	48.15	72.8	52.76	66.07	65.17	57.07	57.67	52.3	62.3	26.45	109.75	50.01	35.15	35.87	38.25	89.26	102.75	99.0214	98.3521	47.39	50.39	11.61	28.93	62.79	14.75	52.94	25.63	57.61
4114	93.99	48.15	72.8	52.76	66.07	65.19	57.08	57.67	52.3	62.3	26.39	109.67	49.91	34.96	35.75	38.04	89.15	102.67	99.0038	98.3312	47.21	50.21	11.51	28.79	62.61	14.6	52.72	25.47	57.57
4113	93.99	48.15	72.8	52.76	66.06	65.2	57.08	57.67	52.3	62.31	26.39	109.64	49.81	34.77	35.62	37.83	89.1	102.58	98.9897	98.3113	47.01	50.01	11.4	28.62	62.42	14.46	52.48	25.32	57.51
4112	94	48.15	72.8	52.76	66.06	65.21	57.08	57.67	52.31	62.31	26.29	109.63	49.72	34.58	35.51	37.62	89	102.48	98.9787	98.2927	46.82	49.82	11.3	28.49	62.23	14.31	52.27	25.16	57.47
4111	94	48.15	72.81	52.76	66.06	65.22	57.09	57.67	52.31	62.31	26.08	109.57	49.62	34.4	35.39	37.41	88.84	102.41	98.9605	98.2753	46.63	49.63	11.19	28.41	62.03	14.17	52.08	25	57.44
4110	94	48.14	72.81	52.76	66.06	65.23	57.09	57.67	52.31	62.32	25.87	109.47	49.52	34.21	35.27	37.2	88.67	102.35	98.9502	98.2588	46.45	49.45	11.09	28.34	61.84	14.02	51.87	24.83	57.41
4109	94.01	48.14	72.81	52.76	66.05	65.25	57.1	57.67	52.31	62.32	25.8	109.39	49.42	34.03	35.15	37	88.58	102.29	98.9377	98.2427	46.25	49.25	10.99	28.22	61.65	13.87	51.63	24.66	57.37
4108	94.01	48.14	72.82	52.77	66.05	65.26	57.1	57.67	52.32	62.32	25.84	109.38	49.32	33.85	35.04	36.79	88.56	102.22	98.9231	98.2264	46.06	49.06	10.88	28.05	61.46	13.71	51.39	24.49	57.3
4107	94.02	48.14	72.82	52.77	66.05	65.27	57.11	57.67	52.32	62.33	25.85	109.42	49.22	33.67	34.92	36.59	88.54	102.15	98.9068	98.2092	45.87	48.87	10.79	27.89	61.27	13.57	51.18	24.32	57.25
4106	94.03	48.14	72.83	52.77	66.04	65.28	57.11	57.67	52.32	62.33	25.72	109.45	49.13	33.5	34.81	36.39	88.45	102.1	98.8895	98.1907	45.69	48.69	10.69	27.79	61.09	13.43	50.99	24.16	57.21
4105	94.03	48.14	72.83	52.77	66.04	65.3	57.11	57.67	52.32	62.33	25.48	109.43	49.03	33.32	34.7	36.19	88.29	102.06	98.8716	98.171	45.51	48.51	10.6	27.73	60.91	13.29	50.8	23.99	57.17
4104	94.04	48.13	72.84	52.77	66.04	65.31	57.12	57.66	52.33	62.34	25.22	109.35	48.93	33.15	34.58	36	88.1	102	98.8536	98.1501	45.33	48.33	10.51	27.67	60.73	13.16	50.61	23.84	57.13
4103	94.05	48.13	72.84	52.77	66.03	65.32	57.12	57.66	52.33	62.34	25.02	109.25	48.83	32.97	34.47	35.8	87.92	101.93	98.8355	98.1284	45.15	48.15	10.42	27.6	60.55	13.04	50.41	23.69	57.09
4102	94.06	48.13	72.84	52.77	66.03	65.33	57.12	57.66	52.33	62.34	24.89	109.15	48.74	32.8	34.36	35.61	87.77	101.85	98.8176	98.1059	44.97	47.97	10.33	27.51	60.37	12.91	50.2	23.54	57.04
4101	94.07	48.12	72.85	52.77	66.03	65.35	57.12	57.66	52.33	62.34	24.83	109.06	48.64	32.63	34.25	35.41	87.66	101.75	98.7999	98.0826	44.78	47.78	10.24	27.41	60.19	12.79	49.98	23.39	56.99
4100	94.07	48.12	72.85	52.76	66.02	65.36	57.12	57.66	52.33	62.34	24.8	109	48.54	32.46	34.14	35.22	87.57	101.64	98.7821	98.0583	44.6	47.6	10.15	27.28	60.02	12.66	49.78	23.24	56.94
4099	94.08	48.12	72.86	52.76	66.02	65.37	57.13	57.65	52.33	62.34	24.73	108.95	48.44	32.29	34.03	35.03	87.48	101.54	98.7637	98.033	44.42	47.42	10.06	27.17	59.84	12.54	49.6	23.09	56.88
4098	94.09	48.11	72.86	52.76	66.01	65.38	57.13	57.65	52.34	62.34	24.59	108.88	48.35	32.13	33.92	34.85	87.35	101.46	98.7441	97.9802	44.24	47.24	9.98	27.09	59.67	12.43	49.41	22.94	56.83
4097	94.1	48.11	72.87	52.76	66.01	65.39	57.13	57.65	52.34	62.34	24.44	108.79	48.25	31.96	33.81	34.66	87.21	101.39	98.7229	97.9536	44.06	47.06	9.89	27	59.5	12.32	49.22	22.8	56.79
4096	94.11	48.1	72.87	52.76	66.01	65.4	57.13	57.64	52.34	62.34	24.34	108.7	48.15	31.8	33.7	34.48	87.09	101.31	98.7002	97.9273	43.88	46.88	9.81	26.9	59.33	12.2	49.02	22.66	56.74
4095	94.11	48.1	72.88	52.76	66	65.41	57.13	57.64	52.34	62.34	24.3	108.67	48.05	31.64	33.59	34.29	87.02	101.25	98.677	97.9012	43.7	46.7	9.73	26.78	59.16	12.08	48.81	22.52	56.69
4094	94.12	48.09	72.88	52.76	66	65.41	57.13	57.64	52.34	62.34	24.28	108.67	47.96	31.48	33.48	34.11	86.99	101.19	98.6544	97.8755	43.51	46.51	9.64	26.66	58.99	11.96	48.61	22.37	56.63
4093	94.13	48.09	72.88	52.75	65.99	65.42	57.13	57.63	52.34	62.34	24.2	108.68	47.86	31.32	33.38	33.93	86.93	101.13	98.6336	97.8502	43.33	46.33	9.56	26.55	58.82	11.84	48.43	22.22	56.56
4092	94.13	48.08	72.89	52.75	65.98	65.43	57.13	57.63	52.34	62.33	24.01	108.65	47.76	31.16	33.27	33.75	86.79	101.06	98.6155	97.8255	43.16	46.16	9.49	26.48	58.66	11.74	48.27	22.08	56.51
4091	94.14	48.08	72.89	52.75	65.98	65.43	57.12	57.62	52.33	62.33	23.73	108.57	47.67	31	33.16	33.57	86.57	101.01	98.6	97.8014	42.99	45.99	9.41	26.46	58.49	11.64	48.13	21.94	56.46
4090	94.14	48.07	72.89	52.75	65.97	65.44	57.12	57.62	52.33	62.33	23.47	108.45	47.57	30.85	33.05	33.4	86.36	100.97	98.5864	97.7779	42.82	45.82	9.33	26.43	58.32	11.53	47.96	21.81	56.42
4089	94.14	48.06	72.89	52.74	65.97	65.44	57.12	57.61	52.33	62.32	23.37	108.33	47.47	30.69	32.95	33.22	86.23	100.91	98.5736	97.755	42.64	45.64	9.26	26.35	58.15	11.41	47.76	21.67	56.37
4088	94.14	48.06	72.9	52.74	65.96	65.44	57.12	57.6	52.33	62.32	23.45	108.27	47.37	30.54	32.84	33.05	86.22	100.82	98.5608	97.7326	42.46	45.46	9.18	26.2	57.99	11.28	47.53	21.52	56.32
4087	94.14	48.05	72.9	52.73	65.95	65.44	57.12	57.6	52.33	62.31	23.61	108.29	47.28	30.39	32.74	32.87	86.28	100.71	98.5472	97.7104	42.27	45.27	9.1	26.02	57.82	11.14	47.31	21.37	56.25
4086	94.14	48.04	72.9	52.73	65.94	65.44	57.11	57.59	52.32	62.3	23.66	108.34	47.18	30.24	32.63	32.7	86.31	100.61	98.5325	97.6886	42.09	45.09	9.02	25.88	57.65	11.01	47.12	21.2	56.19
4085	94.14	48.03	72.89	52.73	65.94	65.44	57.11	57.59	52.32	62.29	23.54	108.34	47.08	30.09	32.53	32.53	86.22	100.55	98.5168	97.6669	41.92	44.92	8.95	25.79	57.49	10.9	46.95	21.05	56.15
4084	94.13	48.03	72.89	52.72	65.93	65.44	57.11	57.58	52.32	62.29	23.32	108.29	46.99	29.94	32.42	32.37	86.06	100.51	98.4839	97.6453	41.76	44.76	8.88	25.74	57.32	10.8	46.8	20.92	56.1
4083	94.13	48.02	72.89	52.71	65.92	65.44	57.1	57.57	52.31	62.28	23.13	108.22	46.89	29.8	32.32	32.2	85.9	100.49	98.4675	97.6236	41.6	44.6	8.81	25.69	57.16	10.72	46.63	20.79	56.04
4082	94.12	48.01	72.89	52.71	65.91	65.43	57.1	57.56	52.31	62.27	22.99	108.17	46.79	29.65	32.21	32.04	85.78	100.44	98.4514	97.6011	41.43	44.43	8.75	25.62	57	10.64	46.46	20.68	55.98
4081	94.11	48	72.89	52.7	65.91	65.43	57.1	57.56	52.3	62.26	22.89	108.1	46.7	29.51	32.11	31.87	85.67	100.38	98.4352	97.5774	41.27	44.27	8.68	25.54	56.84	10.56	46.27	20.56	55.93
4080	94.1	47.99	72.88	52.7	65.9	65.42	57.09	57.55	52.3	62.25	22.79	108.02	46.6	29.36	32.01	31.71	85.56	100.3	98.4183	97.5521	41.1	44.1	8.61	25.46	56.69	10.47	46.1	20.45	55.87
4079	94.09	47.98	72.88	52.69	65.89	65.41	57.09	57.54	52.29	62.23	22.71	107.94	46.51	29.22	31.91	31.55	85.45	100.22	98.3997	97.525	40.93	43.93	8.55	25.39	56.53	10.39	45.93	20.33	55.82
4078	94.08	47.97	72.88	52.68	65.88	65.4	57.08	57.53	52.29	62.22	22.62	107.88	46.41	29.08	31.81	31.39	85.35	100.15	98.3786	97.496	40.77	43.77	8.48	25.31	56.37	10.3	45.75	20.21	55.77
4077	94.07	47.96	72.87	52.68	65.87	65.39	57.07	57.52	52.28	62.21	22.54	107.81	46.32	28.94	31.71	31.23	85.25	100.07	98.3544	97.4656	40.61	43.61	8.42	25.23	56.22	10.21	45.57	20.08	55.71
4076	94.05	47.95	72.87	52.67	65.87	65.38	57.07	57.51	52.28	62.2	22.46	107.75	46.22	28.81	31.61	31.08	85.16	100.01	98.3269	97.4339	40.44	43.44	8.35	25.14	56.07	10.12	45.4	19.96	55.66
4075	94.04	47.93	72.86	52.66	65.86	65.37	57.06	57.51	52.27	62.18	22.39	107.71	46.13	28.67	31.51	30.92	85.08	99.94	98.2967	97.4009	40.29	43.29	8.29	25.06	55.92	10.03	45.23	19.84	55.6
4074	94.03	47.92	72.86	52.65	65.85	65.36	57.06	57.5	52.27	62.17	22.3	107.67	46.03	28.54	31.41	30.77	84.99	99.89	98.265	97.3668	40.13	43.13	8.23	24.98	55.77	9.94	45.07	19.71	55.55
4073	94.01	47.91	72.86	52.65	65.84	65.35	57.05	57.49	52.26	62.16	22.19	107.64	45.94	28.4	31.32	30.61	84.89	99.85	98.2331	97.3314	39.98	42.98	8.17	24.91	55.62	9.85	44.92	19.59	55.49
4072	94	47.9	72.85	52.64	65.83	65.34	57.05	57.48	52.25	62.14	22.06	107.6	45.85	28.27	31.22	30.46	84.77	99.8	98.202	97.2952	39.83	42.83	8.11	24.86	55.47	9.76	44.77	19.46	55.43
4071	93.99	47.89	72.85	52.63	65.83	65.33	57.04	57.48	52.25	62.13	21.89	107.53	45.75	28.14	31.12	30.31	84.62	99.77	98.1724	97.2229	39.69	42.69	8.05	24.82	55.32	9.68	44.64	19.34	55.38
4070	93.98	47.88	72.85	52.63	65.82	65.32	57.03	57.47	52.24	62.12	21.67	107.43	45.66	28.01	31.03	30.16	84.42	99.75	98.1443	97.1881	39.54	42.54	8	24.81	55.18	9.59	44.5	19.22	55.34
4069	93.97	47.87	72.84	52.62	65.81	65.31	57.03	57.46	52.24	62.11	21.51	107.3	45.57	27.88	30.93	30.02	84.24	99.7	98.1172	97.1552	39.39	42.39	7.94	24.78	55.03	9.51	44.33	19.11	55.3
4068	93.96	47.86	72.84	52.62	65.8	65.3	57.02	57.46	52.23	62.1	21.53	107.15	45.47	27.75	30.84	29.87	84.18	99.59	98.0905	97.1243	39.23	42.23	7.88	24.67	54.88	9.43	44.14	19	55.24
4067	93.95	47.85	72.84	52.61	65.8	65.3	57.02	57.45	52.22	62.09	21.7	107.05	45.38	27.62	30.75	29.73	84.23	99.42	98.0638	97.0955	39.07	42.07	7.83	24.51	54.73	9.34	43.96	18.89	55.17
4066	93.94	47.84	72.84	52.61	65.79	65.29	57.01	57.45	52.22	62.08	21.85	107.03	45.29	27.5	30.65	29.58	84.29	99.27	98.0371	97.0685	38.91	41.91	7.77	24.36	54.58	9.26	43.79	18.78	55.09
4065	93.93	47.83	72.84	52.61	65.79	65.29	57.01	57.44	52.22	62.07	21.82	107.06	45.2	27.37	30.56	29.44	84.27	99.2	98.0106	97.0433	38.76	41.76	7.71	24.28	54.44	9.17	43.64	18.65	55.03
4064	93.93	47.83	72.84	52.6	65.78	65.29	57.01	57.44	52.21	62.06	21.67	107.08	45.11	27.25	30.47	29.3	84.18	99.19	97.9848	97.0196	38.62	41.62	7.66	24.23	54.29	9.09	43.51	18.54	54.98
4063	93.93	47.82	72.84	52.6	65.77	65.29	57	57.44	52.21	62.06	21.51	107.08	45.02	27.13	30.38	29.16	84.06	99.21	97.9602	96.997	38.49	41.49	7.61	24.19	54.15	9	43.37	18.42	54.93
4062	93.93	47.82	72.85	52.6	65.77	65.29	57	57.43	52.21	62.05	21.39	107.07	44.93	27	30.29	29.02	83.97	99.21	97.9372	96.975	38.36	41.36	7.56	24.14	54.01	8.93	43.22	18.31	54.87
4061	93.93	47.81	72.85	52.6	65.77	65.29	57	57.43	52.2	62.05	21.31	107.05	44.84	26.88	30.2	28.88	83.9	99.2	97.9159	96.9531	38.23	41.23	7.51	24.07	53.88	8.85	43.07	18.21	54.82
4060	93.94	47.81	72.86	52.6	65.76	65.3	57	57.43	52.2	62.05	21.24	107.01	44.76	26.76	30.11	28.75	83.83	99.16	97.8962	96.9309	38.09	41.09	7.46	24	53.74	8.78	42.91	18.11	54.77
4059	93.95	47.81	72.87	52.6	65.76	65.31	57	57.43	52.2	62.05	21.16	106.97	44.67	26.65	30.02	28.61	83.75	99.11	97.8772	96.9079	37.96	40.96	7.41	23.94	53.6	8.72	42.77	18.01	54.73
4058	93.96	47.81	72.88	52.6	65.76	65.32	57	57.44	52.2	62.05	21.08	106.92	44.58	26.53	29.94	28.48	83.66	99.07	97.8578	96.8836	37.82	40.82	7.36	23.88	53.47	8.66	42.63	17.91	54.68
4057	93.98	47.81	72.89	52.61	65.75	65.33	57.01	57.44	52.2	62.06	20.98	106.87	44.5	26.41	29.85	28.35	83.56	99.03	97.8135	96.8578	37.69	40.69	7.32	23.83	53.34	8.59	42.49	17.81	54.63
4056	93.99	47.81	72.9	52.61	65.75	65.35	57.01	57.44	52.21	62.06	20.87	106.81	44.41	26.3	29.77	28.22	83.44	98.99	97.7874	96.8304	37.57	40.57	7.27	23.79	53.2	8.52	42.36	17.72	54.58
4055	94.01	47.82	72.91	52.62	65.75	65.37	57.01	57.45	52.21	62.07	20.76	106.74	44.33	26.19	29.68	28.09	83.32	98.96	97.7591	96.8011	37.45	40.45	7.23	23.74	53.07	8.46	42.23	17.62	54.54
4054	94.04	47.82	72.93	52.62	65.75	65.39	57.02	57.45	52.21	62.08	20.69	106.68	44.24	26.08	29.6	27.97	83.23	98.92	97.7297	96.7701	37.32	40.32	7.18	23.69	52.95	8.39	42.09	17.52	54.49
4053	94.06	47.83	72.94	52.63	65.75	65.41	57.03	57.46	52.22	62.09	20.67	106.64	44.16	25.97	29.52	27.84	83.19	98.87	97.7002	96.7376	37.19	40.19	7.14	23.62	52.82	8.31	41.94	17.42	54.44
4052	94.09	47.83	72.96	52.64	65.75	65.44	57.04	57.47	52.23	62.11	20.66	106.6	44.08	25.86	29.44	27.72	83.16	98.8	97.6718	96.7041	37.07	40.07	7.09	23.54	52.69	8.24	41.8	17.32	54.38
4051	94.12	47.84	72.98	52.65	65.76	65.47	57.05	57.48	52.23	62.12	20.62	106.57	44	25.75	29.36	27.59	83.11	98.73	97.6448	96.6704	36.95	39.95	7.05	23.46	52.57	8.18	41.67	17.23	54.33
4050	94.15	47.84	73	52.66	65.76	65.5	57.06	57.49	52.24	62.14	20.52	106.54	43.92	25.64	29.28	27.47	83.01	98.7	97.6192	96.6369	36.83	39.83	7.01	23.42	52.45	8.12	41.55	17.13	54.28
4049	94.19	47.85	73.03	52.67	65.76	65.53	57.07	57.5	52.25	62.16	20.38	106.49	43.84	25.54	29.2	27.35	82.89	98.7	97.5945	96.6039	36.72	39.72	6.97	23.4	52.32	8.06	41.43	17.03	54.25
4048	94.22	47.86	73.05	52.68	65.76	65.57	57.09	57.51	52.26	62.18	20.27	106.43	43.76	25.43	29.12	27.23	82.78	98.69	97.5697	96.5718	36.61	39.61	6.92	23.36	52.2	7.98	41.31	16.94	54.21
4047	94.26	47.87	73.07	52.7	65.77	65.6	57.1	57.52	52.27	62.2	20.25	106.39	43.68	25.33	29.05	27.12	82.73	98.65	97.5443	96.5407	36.5	39.5	6.88	23.31	52.08	7.91	41.18	16.84	54.18
4046	94.3	47.88	73.1	52.71	65.77	65.64	57.12	57.53	52.28	62.23	20.27	106.36	43.6	25.23	28.98	27	82.72	98.59	97.5177	96.5109	36.39	39.39	6.84	23.23	51.96	7.83	41.05	16.74	54.14
4045	94.34	47.89	73.13	52.72	65.78	65.68	57.13	57.55	52.29	62.25	20.31	106.34	43.53	25.13	28.9	26.89	82.72	98.51	97.4899	96.4824	36.27	39.27	6.81	23.15	51.84	7.76	40.93	16.64	54.09
4044	94.38	47.9	73.15	52.74	65.78	65.71	57.15	57.56	52.31	62.28	20.3	106.32	43.45	25.03	28.83	26.78	82.69	98.45	97.4612	96.4298	36.16	39.16	6.77	23.07	51.73	7.7	40.81	16.55	54.03
4043	94.43	47.91	73.18	52.75	65.79	65.75	57.17	57.57	52.32	62.31	20.24	106.3	43.38	24.94	28.76	26.67	82.64	98.41	97.4325	96.4052	36.05	39.05	6.73	23.01	51.61	7.65	40.7	16.48	53.97
4042	94.47	47.92	73.21	52.77	65.79	65.79	57.18	57.59	52.33	62.34	20.15	106.27	43.31	24.84	28.69	26.56	82.57	98.4	97.4046	96.3811	35.94	38.94	6.7	22.97	51.5	7.61	40.59	16.41	53.92
4041	94.52	47.93	73.24	52.78	65.8	65.84	57.2	57.6	52.35	62.36	20.05	106.23	43.23	24.75	28.62	26.45	82.47	98.39	97.3784	96.357	35.84	38.84	6.66	22.93	51.39	7.57	40.48	16.34	53.86
4040	94.56	47.94	73.26	52.8	65.8	65.88	57.22	57.62	52.36	62.39	19.95	106.18	43.16	24.65	28.56	26.34	82.37	98.37	97.3543	96.3324	35.74	38.74	6.63	22.9	51.28	7.53	40.37	16.27	53.82
4039	94.6	47.95	73.29	52.82	65.81	65.92	57.24	57.63	52.38	62.42	19.86	106.14	43.09	24.56	28.49	26.24	82.28	98.36	97.3319	96.3072	35.65	38.65	6.59	22.86	51.17	7.48	40.26	16.19	53.79
4038	94.65	47.96	73.32	52.83	65.82	65.96	57.26	57.65	52.39	62.45	19.8	106.1	43.03	24.47	28.43	26.14	82.21	98.35	97.3106	96.2812	35.56	38.56	6.56	22.82	51.07	7.42	40.15	16.11	53.76
4037	94.69	47.98	73.35	52.85	65.82	66	57.28	57.66	52.41	62.48	19.78	106.06	42.96	24.38	28.36	26.03	82.17	98.31	97.2892	96.2545	35.46	38.46	6.53	22.77	50.96	7.36	40.04	16.03	53.73
4036	94.74	47.99	73.38	52.86	65.83	66.05	57.3	57.68	52.42	62.51	19.77	106.03	42.89	24.3	28.3	25.93	82.13	98.25	97.2667	96.2273	35.36	38.36	6.49	22.7	50.86	7.31	39.93	15.95	53.69
4035	94.78	48	73.41	52.88	65.84	66.09	57.31	57.69	52.44	62.54	19.75	105.99	42.83	24.21	28.24	25.83	82.08	98.2	97.2425	96.1994	35.27	38.27	6.46	22.65	50.76	7.27	39.84	15.88	53.64
4034	94.83	48.01	73.43	52.89	65.84	66.13	57.33	57.71	52.45	62.57	19.68	105.95	42.77	24.13	28.18	25.74	82.01	98.17	97.2167	96.171	35.18	38.18	6.43	22.61	50.66	7.23	39.74	15.81	53.59
4033	94.87	48.02	73.46	52.91	65.85	66.17	57.35	57.72	52.47	62.6	19.59	105.9	42.7	24.04	28.12	25.64	81.91	98.15	97.19	96.142	35.09	38.09	6.4	22.58	50.56	7.19	39.65	15.75	53.55
4032	94.91	48.03	73.49	52.92	65.85	66.21	57.37	57.74	52.48	62.63	19.51	105.84	42.64	23.96	28.06	25.54	81.81	98.13	97.1631	96.1125	35.01	38.01	6.37	22.55	50.46	7.15	39.56	15.68	53.51
4031	94.96	48.04	73.52	52.93	65.86	66.25	57.39	57.75	52.49	62.66	19.43	105.78	42.58	23.88	28.01	25.45	81.73	98.1	97.1369	96.0828	34.93	37.93	6.34	22.52	50.37	7.11	39.46	15.62	53.48
4030	95	48.05	73.54	52.95	65.86	66.29	57.4	57.77	52.51	62.69	19.39	105.72	42.52	23.8	27.95	25.36	81.66	98.05	97.0886	96.0533	34.85	37.85	6.31	22.48	50.27	7.06	39.37	15.55	53.44
4029	95.04	48.05	73.57	52.96	65.87	66.32	57.42	57.78	52.52	62.71	19.36	105.66	42.46	23.72	27.9	25.27	81.6	98	97.0665	96.0245	34.76	37.76	6.28	22.43	50.18	7.01	39.27	15.48	53.41
4028	95.08	48.06	73.59	52.97	65.87	66.36	57.44	57.79	52.53	62.74	19.36	105.62	42.41	23.64	27.84	25.18	81.57	97.94	97.0455	95.9968	34.69	37.69	6.26	22.38	50.09	6.97	39.17	15.41	53.37
4027	95.11	48.07	73.61	52.99	65.88	66.39	57.45	57.8	52.55	62.76	19.35	105.61	42.35	23.56	27.79	25.09	81.55	97.9	97.0253	95.9704	34.61	37.61	6.23	22.33	50	6.91	39.09	15.34	53.34
4026	95.15	48.08	73.64	53	65.88	66.43	57.47	57.82	52.56	62.79	19.32	105.61	42.3	23.48	27.74	25	81.52	97.89	97.0056	95.9455	34.54	37.54	6.2	22.29	49.91	6.86	39	15.27	53.32
4025	95.19	48.08	73.66	53.01	65.88	66.46	57.48	57.83	52.57	62.81	19.27	105.6	42.24	23.41	27.69	24.91	81.47	97.89	96.9865	95.9219	34.47	37.47	6.17	22.25	49.83	6.81	38.92	15.19	53.3
4024	95.22	48.09	73.68	53.02	65.89	66.49	57.5	57.84	52.58	62.83	19.24	105.57	42.19	23.33	27.64	24.83	81.43	97.87	96.9677	95.8994	34.4	37.4	6.14	22.21	49.74	6.76	38.84	15.12	53.27
4023	95.26	48.1	73.7	53.03	65.89	66.52	57.51	57.85	52.59	62.85	19.24	105.54	42.14	23.26	27.59	24.74	81.41	97.83	96.9495	95.8777	34.32	37.32	6.12	22.15	49.66	6.72	38.76	15.06	53.23
4022	95.29	48.1	73.72	53.04	65.89	66.55	57.52	57.86	52.6	62.87	19.23	105.52	42.09	23.19	27.54	24.66	81.38	97.78	96.9316	95.8565	34.25	37.25	6.09	22.1	49.57	6.68	38.67	15	53.18
4021	95.32	48.11	73.74	53.05	65.9	66.58	57.54	57.87	52.61	62.89	19.18	105.49	42.04	23.11	27.5	24.58	81.32	97.75	96.914	95.8357	34.18	37.18	6.07	22.06	49.49	6.65	38.59	14.95	53.14
4020	95.36	48.11	73.76	53.06	65.9	66.61	57.55	57.87	52.62	62.91	19.11	105.46	41.99	23.04	27.45	24.49	81.24	97.75	96.8968	95.8151	34.11	37.11	6.04	22.03	49.41	6.62	38.52	14.9	53.11
4019	95.39	48.12	73.78	53.06	65.9	66.64	57.56	57.88	52.63	62.93	19.05	105.43	41.94	22.97	27.41	24.41	81.19	97.75	96.8801	95.7948	34.05	37.05	6.02	22	49.33	6.59	38.44	14.85	53.08
4018	95.42	48.12	73.79	53.07	65.9	66.66	57.57	57.89	52.64	62.95	19.01	105.41	41.89	22.9	27.36	24.33	81.14	97.73	96.864	95.7744	33.98	36.98	5.99	21.96	49.25	6.55	38.36	14.79	53.06
4017	95.44	48.13	73.81	53.08	65.9	66.69	57.58	57.9	52.64	62.97	18.98	105.39	41.85	22.83	27.32	24.25	81.1	97.72	96.8489	95.7322	33.92	36.92	5.97	21.92	49.17	6.51	38.28	14.73	53.03
4016	95.47	48.13	73.82	53.09	65.9	66.71	57.59	57.9	52.65	62.98	18.93	105.37	41.8	22.76	27.28	24.18	81.04	97.7	96.835	95.7098	33.86	36.86	5.95	21.89	49.1	6.46	38.21	14.67	53.02
4015	95.5	48.14	73.84	53.09	65.9	66.73	57.6	57.91	52.66	63	18.88	105.35	41.76	22.7	27.24	24.1	80.99	97.69	96.822	95.6862	33.8	36.8	5.92	21.86	49.02	6.42	38.15	14.6	53
4014	95.52	48.14	73.85	53.1	65.9	66.76	57.61	57.91	52.67	63.02	18.84	105.32	41.71	22.63	27.2	24.02	80.93	97.67	96.8095	95.6618	33.74	36.74	5.9	21.83	48.95	6.38	38.08	14.54	52.97
4013	95.54	48.14	73.87	53.1	65.9	66.78	57.61	57.92	52.67	63.03	18.79	105.28	41.67	22.56	27.16	23.95	80.87	97.65	96.7969	95.6367	33.68	36.68	5.88	21.8	48.88	6.35	38.01	14.49	52.94
4012	95.57	48.14	73.88	53.11	65.9	66.8	57.62	57.92	52.68	63.05	18.74	105.23	41.63	22.5	27.12	23.87	80.8	97.63	96.7835	95.6114	33.62	36.62	5.85	21.77	48.81	6.32	37.94	14.44	52.91
4011	95.59	48.15	73.89	53.11	65.9	66.82	57.63	57.92	52.69	63.06	18.71	105.18	41.59	22.43	27.08	23.8	80.75	97.59	96.7689	95.586	33.56	36.56	5.83	21.73	48.74	6.3	37.88	14.4	52.87
4010	95.61	48.15	73.9	53.12	65.9	66.84	57.64	57.93	52.69	63.07	18.71	105.14	41.54	22.37	27.04	23.73	80.72	97.55	96.7531	95.5609	33.5	36.5	5.81	21.68	48.67	6.27	37.81	14.35	52.84
4009	95.63	48.15	73.91	53.12	65.9	66.86	57.64	57.93	52.7	63.09	18.73	105.12	41.5	22.31	27.01	23.66	80.71	97.5	96.7366	95.5363	33.44	36.44	5.79	21.63	48.6	6.23	37.73	14.3	52.81
4008	95.65	48.15	73.93	53.12	65.9	66.88	57.65	57.93	52.7	63.1	18.71	105.11	41.47	22.25	26.97	23.59	80.68	97.47	96.7203	95.5123	33.38	36.38	5.77	21.6	48.54	6.2	37.67	14.25	52.79
4007	95.67	48.15	73.94	53.13	65.9	66.89	57.65	57.94	52.71	63.11	18.65	105.1	41.43	22.18	26.94	23.52	80.62	97.47	96.7047	95.4892	33.33	36.33	5.75	21.58	48.47	6.16	37.62	14.2	52.77
4006	95.68	48.15	73.95	53.13	65.89	66.91	57.66	57.94	52.71	63.12	18.56	105.07	41.39	22.12	26.9	23.45	80.54	97.49	96.6904	95.4673	33.29	36.29	5.73	21.58	48.41	6.13	37.56	14.14	52.76
4005	95.7	48.15	73.96	53.13	65.89	66.93	57.66	57.94	52.72	63.14	18.5	105.04	41.35	22.06	26.87	23.38	80.47	97.49	96.6776	95.4465	33.24	36.24	5.71	21.56	48.34	6.08	37.5	14.09	52.75
4004	95.72	48.15	73.96	53.13	65.89	66.94	57.66	57.94	52.72	63.15	18.5	105.01	41.32	22	26.84	23.31	80.45	97.46	96.6662	95.4269	33.19	36.19	5.68	21.51	48.28	6.04	37.44	14.03	52.73
4003	95.73	48.15	73.97	53.14	65.89	66.96	57.67	57.94	52.72	63.16	18.54	104.98	41.28	21.95	26.81	23.25	80.46	97.4	96.6454	95.4084	33.14	36.14	5.67	21.45	48.22	6	37.38	13.97	52.7
4002	95.75	48.15	73.98	53.14	65.88	66.97	57.67	57.95	52.73	63.17	18.56	104.97	41.24	21.89	26.78	23.18	80.46	97.34	96.6351	95.391	33.09	36.09	5.65	21.4	48.16	5.97	37.32	13.92	52.67
4001	95.76	48.15	73.99	53.14	65.88	66.99	57.67	57.95	52.73	63.18	18.54	104.96	41.21	21.83	26.75	23.12	80.44	97.32	96.6242	95.3745	33.04	36.04	5.63	21.37	48.1	5.94	37.27	13.88	52.64
4000	95.77	48.15	74	53.14	65.88	67	57.68	57.95	52.73	63.19	18.48	104.95	41.18	21.77	26.72	23.05	80.38	97.32	96.6127	95.3587	32.99	35.99	5.61	21.34	48.04	5.92	37.22	13.84	52.62
3999	95.79	48.15	74.01	53.14	65.87	67.01	57.68	57.95	52.73	63.2	18.41	104.93	41.14	21.72	26.69	22.99	80.32	97.33	96.6009	95.3435	32.94	35.94	5.59	21.33	47.98	5.89	37.17	13.79	52.6
3998	95.8	48.14	74.01	53.15	65.87	67.03	57.68	57.95	52.74	63.21	18.36	104.92	41.11	21.66	26.66	22.93	80.27	97.34	96.5891	95.3285	32.9	35.9	5.57	21.3	47.93	5.87	37.12	13.75	52.58
3997	95.81	48.14	74.02	53.15	65.87	67.04	57.68	57.95	52.74	63.22	18.34	104.9	41.08	21.61	26.63	22.87	80.23	97.33	96.5778	95.3136	32.85	35.85	5.55	21.28	47.87	5.84	37.06	13.71	52.56
3996	95.82	48.14	74.03	53.15	65.86	67.05	57.69	57.95	52.74	63.23	18.34	104.88	41.05	21.56	26.61	22.81	80.21	97.3	96.5673	95.2985	32.81	35.81	5.54	21.24	47.82	5.81	37	13.66	52.54
3995	95.83	48.14	74.03	53.15	65.86	67.06	57.69	57.95	52.74	63.23	18.33	104.86	41.02	21.5	26.58	22.75	80.18	97.27	96.5576	95.283	32.76	35.76	5.52	21.2	47.77	5.79	36.95	13.62	52.51
3994	95.84	48.14	74.04	53.15	65.86	67.07	57.69	57.96	52.74	63.24	18.31	104.84	40.99	21.45	26.56	22.69	80.15	97.25	96.5484	95.2673	32.72	35.72	5.5	21.17	47.71	5.76	36.91	13.58	52.48
3993	95.85	48.14	74.05	53.15	65.85	67.08	57.69	57.96	52.75	63.25	18.27	104.82	40.96	21.4	26.53	22.63	80.1	97.23	96.5394	95.2511	32.68	35.68	5.49	21.15	47.66	5.74	36.86	13.54	52.46
3992	95.86	48.14	74.05	53.16	65.85	67.1	57.69	57.96	52.75	63.26	18.23	104.79	40.93	21.35	26.51	22.57	80.05	97.23	96.53	95.2346	32.64	35.64	5.47	21.12	47.61	5.71	36.82	13.5	52.44
3991	95.87	48.13	74.06	53.16	65.84	67.11	57.69	57.96	52.75	63.27	18.2	104.76	40.9	21.3	26.48	22.51	80	97.22	96.5201	95.2175	32.6	35.6	5.45	21.1	47.56	5.69	36.77	13.47	52.42
3990	95.88	48.13	74.06	53.16	65.84	67.12	57.69	57.96	52.75	63.28	18.17	104.74	40.87	21.25	26.46	22.46	79.96	97.21	96.5097	95.1814	32.56	35.56	5.44	21.08	47.51	5.66	36.73	13.43	52.41
3989	95.89	48.13	74.07	53.16	65.84	67.13	57.69	57.96	52.75	63.28	18.15	104.72	40.85	21.2	26.44	22.4	79.93	97.19	96.4989	95.1625	32.52	35.52	5.42	21.06	47.47	5.64	36.68	13.38	52.39
3988	95.89	48.13	74.07	53.16	65.83	67.13	57.7	57.96	52.75	63.29	18.14	104.69	40.82	21.15	26.42	22.35	79.9	97.16	96.4881	95.1432	32.49	35.49	5.41	21.03	47.42	5.61	36.64	13.34	52.38
3987	95.9	48.13	74.08	53.16	65.83	67.14	57.7	57.96	52.75	63.3	18.14	104.68	40.8	21.1	26.4	22.29	79.88	97.14	96.4773	95.1237	32.45	35.45	5.39	21	47.38	5.58	36.6	13.3	52.36
3986	95.91	48.13	74.08	53.16	65.82	67.15	57.7	57.96	52.75	63.3	18.11	104.66	40.77	21.05	26.38	22.24	79.84	97.12	96.4666	95.1041	32.41	35.41	5.38	20.97	47.34	5.56	36.57	13.26	52.34
3985	95.91	48.12	74.09	53.16	65.82	67.16	57.7	57.96	52.76	63.31	18.06	104.64	40.75	21	26.36	22.19	79.79	97.1	96.4561	95.0847	32.38	35.38	5.36	20.95	47.3	5.54	36.53	13.22	52.32
3984	95.92	48.12	74.09	53.16	65.81	67.17	57.7	57.96	52.76	63.32	18.02	104.6	40.73	20.96	26.34	22.14	79.73	97.09	96.4458	95.0654	32.34	35.34	5.35	20.93	47.25	5.51	36.49	13.19	52.3
3983	95.92	48.12	74.1	53.16	65.81	67.18	57.7	57.96	52.76	63.32	18	104.58	40.71	20.91	26.32	22.08	79.69	97.07	96.4357	95.0465	32.31	35.31	5.33	20.91	47.21	5.49	36.46	13.15	52.29
3982	95.93	48.12	74.1	53.16	65.81	67.18	57.7	57.96	52.76	63.33	18.01	104.57	40.68	20.86	26.31	22.03	79.69	97.05	96.4259	95.028	32.28	35.28	5.32	20.87	47.17	5.46	36.42	13.11	52.28
3981	95.93	48.11	74.11	53.16	65.8	67.19	57.7	57.96	52.76	63.34	18.02	104.57	40.66	20.82	26.29	21.98	79.69	97.02	96.4164	95.0099	32.25	35.25	5.3	20.84	47.14	5.43	36.38	13.07	52.28
3980	95.94	48.11	74.11	53.16	65.8	67.2	57.7	57.96	52.76	63.34	18.02	104.56	40.64	20.77	26.28	21.93	79.68	97	96.4075	94.9923	32.21	35.21	5.29	20.81	47.1	5.41	36.35	13.03	52.27
3979	95.94	48.11	74.11	53.17	65.79	67.2	57.7	57.97	52.76	63.35	17.99	104.56	40.62	20.73	26.26	21.88	79.65	97	96.3992	94.9751	32.18	35.18	5.27	20.79	47.06	5.38	36.32	13	52.25
3978	95.95	48.11	74.12	53.17	65.79	67.21	57.71	57.97	52.76	63.35	17.95	104.54	40.6	20.69	26.25	21.84	79.6	97.01	96.3917	94.9581	32.15	35.15	5.26	20.78	47.02	5.37	36.29	12.96	52.23
3977	95.95	48.1	74.12	53.17	65.78	67.22	57.71	57.97	52.76	63.36	17.91	104.52	40.59	20.64	26.23	21.79	79.56	97	96.3849	94.9413	32.11	35.11	5.25	20.76	46.99	5.35	36.26	12.93	52.2
3976	95.95	48.1	74.13	53.17	65.78	67.22	57.71	57.97	52.76	63.37	17.88	104.49	40.57	20.6	26.22	21.74	79.52	96.99	96.3719	94.9246	32.08	35.08	5.24	20.74	46.96	5.33	36.22	12.91	52.18
3975	95.96	48.1	74.13	53.17	65.77	67.23	57.71	57.97	52.76	63.37	17.88	104.48	40.55	20.56	26.21	21.7	79.5	96.97	96.3651	94.9081	32.05	35.05	5.22	20.71	46.92	5.32	36.19	12.88	52.17
3974	95.96	48.1	74.14	53.17	65.77	67.24	57.71	57.97	52.76	63.38	17.87	104.48	40.54	20.52	26.2	21.65	79.48	96.96	96.3579	94.8918	32.03	35.03	5.21	20.69	46.89	5.29	36.16	12.84	52.16
3973	95.97	48.1	74.14	53.17	65.76	67.24	57.71	57.97	52.76	63.39	17.86	104.47	40.52	20.48	26.18	21.6	79.46	96.95	96.3503	94.8757	32	35	5.2	20.67	46.87	5.27	36.13	12.81	52.16
3972	95.97	48.09	74.15	53.17	65.76	67.25	57.72	57.97	52.77	63.39	17.84	104.47	40.51	20.44	26.17	21.56	79.42	96.93	96.3426	94.8597	31.98	34.98	5.18	20.65	46.84	5.24	36.1	12.77	52.16
3971	95.98	48.09	74.15	53.17	65.75	67.26	57.72	57.97	52.77	63.4	17.82	104.46	40.49	20.4	26.16	21.52	79.4	96.93	96.3351	94.8436	31.96	34.96	5.17	20.63	46.81	5.21	36.09	12.74	52.18
3970	95.98	48.09	74.16	53.17	65.75	67.26	57.72	57.98	52.77	63.41	17.8	104.46	40.48	20.36	26.15	21.47	79.37	96.92	96.3281	94.8273	31.94	34.94	5.16	20.62	46.79	5.18	36.08	12.7	52.19
3969	95.99	48.09	74.16	53.17	65.74	67.27	57.72	57.98	52.77	63.42	17.78	104.44	40.46	20.32	26.14	21.43	79.34	96.91	96.3216	94.8107	31.91	34.91	5.15	20.6	46.76	5.16	36.06	12.67	52.2
3968	95.99	48.09	74.17	53.17	65.74	67.28	57.73	57.98	52.77	63.42	17.76	104.43	40.45	20.28	26.14	21.39	79.31	96.9	96.3154	94.7939	31.89	34.89	5.14	20.58	46.73	5.14	36.04	12.63	52.19
3967	96	48.08	74.17	53.17	65.74	67.28	57.73	57.98	52.78	63.43	17.75	104.41	40.44	20.24	26.13	21.35	79.29	96.88	96.3095	94.7769	31.86	34.86	5.13	20.56	46.7	5.12	36.02	12.61	52.16
3966	96.01	48.08	74.18	53.17	65.73	67.29	57.73	57.98	52.78	63.44	17.74	104.39	40.42	20.21	26.12	21.31	79.26	96.86	96.3037	94.76	31.83	34.83	5.11	20.54	46.68	5.11	35.99	12.58	52.13
3965	96.01	48.08	74.18	53.17	65.73	67.3	57.74	57.98	52.78	63.45	17.72	104.37	40.41	20.17	26.11	21.27	79.23	96.84	96.298	94.7432	31.81	34.81	5.1	20.52	46.65	5.1	35.95	12.56	52.1
3964	96.02	48.08	74.19	53.17	65.72	67.31	57.74	57.99	52.78	63.46	17.69	104.35	40.4	20.14	26.1	21.24	79.19	96.83	96.2927	94.7269	31.79	34.79	5.09	20.51	46.62	5.09	35.92	12.54	52.08
3963	96.02	48.08	74.2	53.18	65.72	67.31	57.74	57.99	52.79	63.46	17.68	104.34	40.39	20.1	26.1	21.2	79.17	96.82	96.2879	94.6955	31.77	34.77	5.08	20.49	46.59	5.08	35.89	12.51	52.06
3962	96.03	48.07	74.2	53.18	65.71	67.32	57.75	57.99	52.79	63.47	17.68	104.34	40.38	20.07	26.09	21.16	79.16	96.81	96.2839	94.6802	31.75	34.75	5.07	20.46	46.56	5.06	35.87	12.49	52.06
3961	96.04	48.07	74.21	53.18	65.7	67.33	57.75	57.99	52.79	63.48	17.68	104.34	40.37	20.04	26.09	21.13	79.15	96.79	96.2808	94.6651	31.73	34.73	5.06	20.44	46.54	5.04	35.84	12.46	52.06
3960	96.04	48.07	74.22	53.18	65.7	67.34	57.76	58	52.79	63.49	17.67	104.34	40.36	20.01	26.08	21.09	79.13	96.78	96.2784	94.6499	31.72	34.72	5.05	20.43	46.51	5.02	35.83	12.44	52.05
3959	96.05	48.07	74.22	53.18	65.69	67.34	57.76	58	52.8	63.5	17.66	104.33	40.35	19.97	26.08	21.06	79.1	96.77	96.2766	94.6346	31.7	34.7	5.04	20.41	46.49	5.01	35.81	12.41	52.04
3958	96.06	48.07	74.23	53.18	65.68	67.35	57.76	58	52.8	63.51	17.64	104.32	40.34	19.94	26.07	21.03	79.07	96.76	96.275	94.6193	31.69	34.69	5.04	20.39	46.47	5	35.79	12.39	52.03
3957	96.06	48.06	74.23	53.18	65.68	67.36	57.77	58.01	52.8	63.52	17.62	104.3	40.33	19.91	26.07	20.99	79.04	96.74	96.273	94.6039	31.67	34.67	5.03	20.38	46.45	4.98	35.77	12.36	52.01
3956	96.07	48.06	74.24	53.18	65.67	67.36	57.77	58.01	52.81	63.53	17.61	104.28	40.33	19.88	26.07	20.96	79.01	96.73	96.2703	94.5885	31.66	34.66	5.02	20.36	46.43	4.97	35.75	12.34	52
3955	96.07	48.06	74.24	53.18	65.66	67.37	57.78	58.01	52.81	63.53	17.6	104.27	40.32	19.85	26.07	20.93	78.98	96.71	96.2664	94.5732	31.65	34.65	5.01	20.35	46.41	4.96	35.73	12.32	52
3954	96.08	48.06	74.25	53.18	65.65	67.38	57.78	58.02	52.81	63.54	17.58	104.27	40.32	19.83	26.06	20.9	78.96	96.7	96.2613	94.5576	31.65	34.65	5	20.33	46.39	4.95	35.71	12.29	51.99
3953	96.08	48.06	74.26	53.18	65.65	67.38	57.79	58.02	52.82	63.55	17.58	104.27	40.31	19.8	26.06	20.87	78.94	96.7	96.2551	94.5419	31.64	34.64	4.99	20.32	46.38	4.93	35.7	12.27	51.99
3952	96.09	48.05	74.26	53.18	65.64	67.39	57.79	58.02	52.82	63.56	17.57	104.26	40.31	19.77	26.06	20.84	78.92	96.69	96.2482	94.526	31.63	34.63	4.99	20.31	46.36	4.92	35.69	12.25	51.99
3951	96.09	48.05	74.27	53.19	65.63	67.4	57.79	58.03	52.82	63.57	17.54	104.26	40.3	19.75	26.06	20.82	78.88	96.68	96.241	94.51	31.63	34.63	4.98	20.3	46.35	4.9	35.69	12.23	51.99
3950	96.1	48.05	74.27	53.19	65.62	67.4	57.8	58.03	52.83	63.58	17.51	104.25	40.3	19.72	26.06	20.79	78.84	96.68	96.2339	94.4941	31.63	34.63	4.97	20.3	46.33	4.89	35.68	12.21	51.99
3949	96.1	48.05	74.28	53.19	65.61	67.41	57.8	58.03	52.83	63.59	17.49	104.23	40.3	19.69	26.06	20.76	78.81	96.67	96.2214	94.4785	31.63	34.63	4.97	20.3	46.32	4.87	35.67	12.19	51.99
3948	96.1	48.05	74.28	53.19	65.61	67.42	57.81	58.04	52.83	63.6	17.5	104.22	40.29	19.67	26.07	20.74	78.8	96.65	96.2167	94.4634	31.63	34.63	4.96	20.29	46.31	4.86	35.66	12.17	51.99
3947	96.11	48.04	74.29	53.19	65.6	67.42	57.81	58.04	52.83	63.61	17.54	104.21	40.29	19.65	26.07	20.71	78.82	96.62	96.2133	94.4489	31.63	34.63	4.95	20.26	46.29	4.85	35.65	12.15	51.99
3946	96.11	48.04	74.29	53.19	65.59	67.43	57.81	58.04	52.84	63.61	17.56	104.21	40.29	19.62	26.07	20.69	78.82	96.59	96.2111	94.435	31.63	34.63	4.95	20.24	46.28	4.84	35.64	12.14	51.98
3945	96.11	48.04	74.29	53.19	65.59	67.43	57.82	58.05	52.84	63.62	17.55	104.21	40.29	19.6	26.07	20.67	78.8	96.58	96.21	94.4217	31.63	34.63	4.94	20.23	46.28	4.83	35.63	12.12	51.98
3944	96.11	48.04	74.3	53.19	65.58	67.44	57.82	58.05	52.84	63.63	17.52	104.21	40.29	19.58	26.08	20.64	78.77	96.58	96.2098	94.4089	31.63	34.63	4.93	20.22	46.27	4.82	35.63	12.1	51.98
3943	96.11	48.03	74.3	53.19	65.57	67.44	57.82	58.05	52.84	63.64	17.51	104.21	40.29	19.56	26.08	20.62	78.75	96.58	96.2103	94.3965	31.63	34.63	4.93	20.21	46.26	4.81	35.63	12.08	51.98
3942	96.11	48.03	74.3	53.19	65.57	67.45	57.82	58.05	52.85	63.64	17.52	104.22	40.29	19.54	26.08	20.6	78.74	96.58	96.2112	94.3845	31.64	34.64	4.92	20.2	46.26	4.8	35.62	12.07	51.98
3941	96.11	48.03	74.31	53.19	65.56	67.45	57.83	58.06	52.85	63.65	17.53	104.23	40.3	19.52	26.09	20.58	78.74	96.58	96.2126	94.3729	31.65	34.65	4.92	20.19	46.26	4.79	35.62	12.06	51.99
3940	96.11	48.03	74.31	53.19	65.56	67.46	57.83	58.06	52.85	63.66	17.52	104.24	40.3	19.5	26.1	20.56	78.73	96.58	96.2144	94.3617	31.66	34.66	4.91	20.18	46.26	4.78	35.63	12.04	52
3939	96.11	48.02	74.31	53.19	65.55	67.46	57.83	58.06	52.85	63.66	17.51	104.26	40.3	19.48	26.1	20.55	78.71	96.59	96.2166	94.3508	31.67	34.67	4.91	20.18	46.27	4.77	35.65	12.03	52.03
3938	96.11	48.02	74.31	53.19	65.54	67.47	57.83	58.06	52.85	63.67	17.5	104.27	40.3	19.46	26.11	20.53	78.71	96.59	96.2193	94.3402	31.68	34.68	4.9	20.17	46.27	4.76	35.66	12.02	52.05
3937	96.11	48.02	74.32	53.19	65.54	67.47	57.83	58.06	52.85	63.68	17.5	104.28	40.31	19.45	26.11	20.51	78.7	96.59	96.2224	94.3298	31.69	34.69	4.9	20.16	46.27	4.74	35.67	12	52.07
3936	96.11	48.01	74.32	53.19	65.53	67.47	57.83	58.06	52.85	63.68	17.49	104.27	40.31	19.43	26.12	20.5	78.68	96.58	96.2255	94.3087	31.7	34.7	4.9	20.15	46.27	4.73	35.68	11.99	52.08
3935	96.11	48.01	74.32	53.18	65.52	67.48	57.83	58.06	52.85	63.69	17.49	104.27	40.32	19.42	26.13	20.48	78.65	96.57	96.2285	94.2977	31.71	34.71	4.89	20.15	46.28	4.72	35.69	11.97	52.07
3934	96.1	48.01	74.32	53.18	65.51	67.48	57.83	58.06	52.85	63.7	17.49	104.26	40.32	19.4	26.13	20.47	78.63	96.56	96.231	94.2861	31.72	34.72	4.89	20.14	46.28	4.72	35.69	11.96	52.06
3933	96.1	48	74.32	53.18	65.5	67.48	57.83	58.06	52.85	63.7	17.49	104.26	40.32	19.39	26.14	20.46	78.61	96.55	96.2331	94.2742	31.72	34.72	4.89	20.13	46.28	4.71	35.68	11.95	52.05
3932	96.1	48	74.32	53.18	65.5	67.49	57.83	58.07	52.85	63.71	17.49	104.25	40.33	19.37	26.15	20.44	78.6	96.53	96.2346	94.2619	31.73	34.73	4.88	20.12	46.28	4.71	35.69	11.94	52.05
3931	96.09	48	74.32	53.18	65.49	67.49	57.84	58.07	52.85	63.71	17.49	104.25	40.34	19.36	26.16	20.43	78.58	96.52	96.2355	94.2495	31.75	34.75	4.88	20.11	46.28	4.71	35.69	11.93	52.05
3930	96.09	47.99	74.32	53.18	65.48	67.49	57.84	58.07	52.85	63.72	17.49	104.25	40.34	19.35	26.17	20.42	78.57	96.51	96.2357	94.2375	31.76	34.76	4.88	20.11	46.28	4.7	35.7	11.93	52.05
3929	96.08	47.99	74.32	53.17	65.47	67.49	57.84	58.07	52.86	63.73	17.49	104.25	40.35	19.34	26.18	20.41	78.55	96.51	96.2352	94.2258	31.77	34.77	4.88	20.1	46.28	4.7	35.7	11.92	52.05
3928	96.08	47.98	74.32	53.17	65.46	67.5	57.84	58.07	52.86	63.73	17.49	104.24	40.35	19.33	26.19	20.41	78.54	96.5	96.2344	94.2147	31.79	34.79	4.88	20.1	46.28	4.69	35.71	11.91	52.04
3927	96.07	47.98	74.32	53.17	65.45	67.5	57.84	58.07	52.86	63.74	17.49	104.24	40.36	19.32	26.2	20.4	78.52	96.49	96.2333	94.204	31.8	34.8	4.87	20.09	46.29	4.69	35.71	11.9	52.03
3926	96.07	47.98	74.32	53.17	65.44	67.5	57.84	58.07	52.86	63.74	17.49	104.24	40.37	19.31	26.21	20.39	78.5	96.48	96.2327	94.1939	31.82	34.82	4.87	20.09	46.29	4.69	35.72	11.89	52.02
3925	96.06	47.97	74.32	53.16	65.43	67.5	57.84	58.06	52.86	63.75	17.49	104.24	40.38	19.3	26.22	20.39	78.48	96.48	96.2329	94.1842	31.83	34.83	4.87	20.1	46.3	4.68	35.73	11.89	52.02
3924	96.06	47.97	74.32	53.16	65.43	67.5	57.84	58.06	52.86	63.75	17.48	104.24	40.39	19.29	26.24	20.38	78.45	96.47	96.2342	94.175	31.85	34.85	4.87	20.1	46.31	4.68	35.74	11.88	52.02
3923	96.05	47.97	74.32	53.16	65.42	67.51	57.84	58.06	52.86	63.76	17.47	104.24	40.4	19.29	26.25	20.38	78.43	96.46	96.2366	94.1663	31.87	34.87	4.87	20.11	46.32	4.68	35.76	11.88	52.03
3922	96.05	47.96	74.32	53.16	65.41	67.51	57.84	58.06	52.86	63.77	17.49	104.24	40.41	19.28	26.26	20.37	78.43	96.46	96.2428	94.158	31.89	34.89	4.87	20.11	46.33	4.67	35.77	11.87	52.05
3921	96.04	47.96	74.32	53.15	65.4	67.51	57.84	58.06	52.86	63.77	17.52	104.24	40.42	19.28	26.28	20.37	78.44	96.44	96.2454	94.1501	31.91	34.91	4.87	20.11	46.35	4.67	35.78	11.87	52.05
3920	96.04	47.95	74.32	53.15	65.39	67.51	57.84	58.06	52.86	63.78	17.55	104.24	40.43	19.27	26.29	20.37	78.45	96.42	96.2472	94.1424	31.93	34.93	4.87	20.11	46.36	4.67	35.8	11.87	52.05
3919	96.03	47.95	74.32	53.14	65.38	67.52	57.84	58.05	52.85	63.78	17.57	104.25	40.44	19.27	26.31	20.37	78.44	96.42	96.248	94.1347	31.95	34.95	4.87	20.1	46.38	4.67	35.82	11.87	52.05
3918	96.02	47.95	74.32	53.14	65.37	67.52	57.83	58.05	52.85	63.78	17.57	104.26	40.46	19.27	26.32	20.37	78.43	96.42	96.2482	94.1271	31.98	34.98	4.87	20.11	46.4	4.67	35.84	11.86	52.05
3917	96.01	47.94	74.32	53.14	65.36	67.52	57.83	58.05	52.85	63.79	17.56	104.27	40.47	19.26	26.34	20.38	78.41	96.42	96.2483	94.1195	32	35	4.87	20.11	46.42	4.67	35.86	11.86	52.06
3916	96.01	47.94	74.32	53.13	65.34	67.52	57.83	58.04	52.85	63.79	17.56	104.28	40.48	19.26	26.35	20.38	78.4	96.43	96.2488	94.1118	32.03	35.03	4.88	20.12	46.44	4.67	35.89	11.86	52.08
3915	96	47.93	74.31	53.12	65.33	67.52	57.83	58.04	52.85	63.8	17.56	104.3	40.5	19.26	26.37	20.38	78.39	96.43	96.2505	94.1042	32.06	35.06	4.88	20.13	46.46	4.66	35.92	11.86	52.1
3914	95.99	47.93	74.31	53.12	65.31	67.52	57.83	58.03	52.85	63.8	17.57	104.31	40.51	19.26	26.39	20.39	78.39	96.44	96.2536	94.0967	32.08	35.08	4.88	20.13	46.48	4.66	35.95	11.86	52.12
3913	95.98	47.92	74.31	53.11	65.29	67.52	57.83	58.03	52.85	63.8	17.58	104.32	40.53	19.26	26.41	20.39	78.39	96.44	96.2584	94.0893	32.11	35.11	4.88	20.14	46.51	4.66	35.97	11.86	52.13
3912	95.97	47.92	74.3	53.1	65.26	67.52	57.83	58.02	52.85	63.81	17.6	104.33	40.54	19.26	26.43	20.4	78.39	96.44	96.2646	94.0822	32.14	35.14	4.88	20.14	46.53	4.66	36	11.86	52.14
3911	95.95	47.91	74.3	53.1	65.24	67.52	57.83	58.02	52.84	63.81	17.61	104.33	40.56	19.27	26.45	20.41	78.38	96.44	96.2717	94.0752	32.17	35.17	4.89	20.15	46.56	4.66	36.03	11.86	52.15
3910	95.94	47.9	74.29	53.09	65.21	67.52	57.83	58.01	52.84	63.81	17.62	104.34	40.58	19.27	26.47	20.42	78.38	96.45	96.2792	94.0684	32.2	35.2	4.89	20.16	46.58	4.67	36.05	11.86	52.15
3909	95.93	47.9	74.29	53.08	65.19	67.52	57.83	58.01	52.84	63.82	17.64	104.35	40.6	19.27	26.49	20.43	78.38	96.45	96.2929	94.0548	32.22	35.22	4.89	20.17	46.61	4.67	36.08	11.87	52.15
3908	95.92	47.89	74.28	53.07	65.16	67.52	57.83	58.01	52.84	63.82	17.65	104.36	40.61	19.28	26.51	20.44	78.38	96.45	96.2985	94.0479	32.25	35.25	4.9	20.18	46.63	4.67	36.11	11.87	52.15
3907	95.9	47.89	74.28	53.06	65.13	67.52	57.83	58	52.84	63.82	17.66	104.37	40.63	19.28	26.53	20.45	78.39	96.46	96.3032	94.041	32.28	35.28	4.9	20.19	46.66	4.68	36.14	11.88	52.15
3906	95.89	47.88	74.27	53.05	65.1	67.52	57.83	58	52.83	63.82	17.67	104.38	40.65	19.29	26.55	20.46	78.39	96.46	96.3076	94.0341	32.31	35.31	4.91	20.2	46.7	4.68	36.16	11.89	52.16
3905	95.87	47.87	74.26	53.05	65.07	67.52	57.83	57.99	52.83	63.83	17.68	104.39	40.67	19.29	26.58	20.47	78.4	96.47	96.312	94.0274	32.35	35.35	4.91	20.21	46.73	4.68	36.2	11.89	52.18
3904	95.86	47.87	74.26	53.04	65.04	67.51	57.83	57.99	52.83	63.83	17.69	104.41	40.69	19.3	26.6	20.49	78.41	96.47	96.3171	94.0211	32.39	35.39	4.92	20.22	46.76	4.68	36.24	11.9	52.21
3903	95.85	47.86	74.25	53.03	65.01	67.51	57.83	57.99	52.83	63.83	17.71	104.43	40.71	19.31	26.62	20.5	78.43	96.49	96.3232	94.0153	32.43	35.43	4.92	20.23	46.8	4.68	36.28	11.9	52.25
3902	95.83	47.86	74.25	53.02	64.98	67.51	57.83	57.99	52.83	63.84	17.72	104.46	40.73	19.32	26.64	20.52	78.45	96.5	96.3304	94.0101	32.46	35.46	4.93	20.24	46.84	4.68	36.33	11.91	52.29
3901	95.82	47.85	74.24	53.02	64.96	67.51	57.83	57.99	52.83	63.84	17.74	104.48	40.75	19.33	26.67	20.54	78.47	96.52	96.3388	94.0055	32.5	35.5	4.93	20.25	46.87	4.68	36.38	11.91	52.31
3900	95.81	47.85	74.24	53.01	64.94	67.51	57.83	57.98	52.82	63.85	17.75	104.51	40.77	19.34	26.69	20.55	78.49	96.54	96.3477	94.0013	32.53	35.53	4.94	20.27	46.91	4.69	36.42	11.92	52.31
3899	95.8	47.84	74.23	53	64.93	67.51	57.83	57.98	52.82	63.85	17.76	104.52	40.79	19.35	26.71	20.57	78.51	96.55	96.3568	93.9976	32.56	35.56	4.95	20.29	46.94	4.7	36.46	11.93	52.3
3898	95.79	47.84	74.23	53	64.91	67.5	57.83	57.98	52.82	63.85	17.79	104.54	40.81	19.36	26.74	20.59	78.54	96.57	96.3654	93.9943	32.59	35.59	4.96	20.3	46.97	4.71	36.48	11.94	52.28
3897	95.78	47.83	74.23	52.99	64.9	67.5	57.83	57.98	52.82	63.86	17.82	104.56	40.83	19.37	26.76	20.62	78.57	96.59	96.3734	93.9915	32.62	35.62	4.96	20.32	47	4.72	36.51	11.95	52.28
3896	95.77	47.83	74.23	52.99	64.89	67.5	57.83	57.98	52.82	63.86	17.83	104.58	40.85	19.39	26.79	20.64	78.6	96.6	96.3805	93.989	32.66	35.66	4.97	20.33	47.04	4.73	36.54	11.97	52.29
3895	95.76	47.82	74.22	52.99	64.88	67.5	57.83	57.98	52.82	63.87	17.84	104.6	40.87	19.4	26.81	20.66	78.62	96.62	96.3871	93.9872	32.7	35.7	4.98	20.35	47.07	4.74	36.58	11.98	52.31
3894	95.75	47.82	74.22	52.98	64.87	67.5	57.83	57.98	52.82	63.87	17.86	104.63	40.89	19.42	26.84	20.69	78.64	96.64	96.3936	93.9859	32.74	35.74	4.99	20.37	47.11	4.74	36.62	11.99	52.34
3893	95.75	47.81	74.22	52.98	64.87	67.5	57.83	57.98	52.82	63.88	17.89	104.65	40.91	19.43	26.86	20.71	78.68	96.65	96.4006	93.9852	32.77	35.77	4.99	20.39	47.15	4.74	36.67	12	52.36
3892	95.74	47.81	74.22	52.98	64.87	67.5	57.83	57.98	52.82	63.88	17.92	104.67	40.94	19.45	26.89	20.74	78.72	96.66	96.4086	93.9851	32.81	35.81	5	20.41	47.19	4.75	36.72	12.02	52.38
3891	95.74	47.8	74.22	52.97	64.86	67.5	57.83	57.98	52.82	63.89	17.95	104.69	40.96	19.47	26.92	20.76	78.75	96.67	96.4178	93.9854	32.84	35.84	5.01	20.42	47.22	4.76	36.76	12.03	52.38
3890	95.73	47.8	74.22	52.97	64.86	67.5	57.84	57.98	52.82	63.89	17.96	104.71	40.98	19.49	26.94	20.79	78.76	96.69	96.4279	93.9861	32.88	35.88	5.02	20.43	47.26	4.78	36.81	12.04	52.38
3889	95.73	47.8	74.22	52.97	64.86	67.5	57.84	57.98	52.82	63.9	17.96	104.72	41	19.51	26.97	20.82	78.77	96.7	96.4383	93.987	32.91	35.91	5.03	20.45	47.3	4.79	36.84	12.06	52.37
3888	95.72	47.79	74.22	52.97	64.85	67.5	57.84	57.98	52.82	63.9	17.97	104.73	41.02	19.53	27	20.85	78.78	96.72	96.4485	93.9881	32.94	35.94	5.04	20.47	47.34	4.81	36.88	12.08	52.37
3887	95.72	47.79	74.22	52.96	64.85	67.5	57.84	57.98	52.82	63.91	17.99	104.74	41.05	19.55	27.03	20.88	78.8	96.73	96.458	93.9893	32.98	35.98	5.05	20.49	47.38	4.82	36.92	12.1	52.37
3886	95.71	47.78	74.22	52.96	64.84	67.5	57.84	57.98	52.82	63.91	18.02	104.75	41.07	19.57	27.05	20.91	78.82	96.74	96.4667	93.9905	33.02	36.02	5.06	20.51	47.42	4.83	36.96	12.12	52.38
3885	95.71	47.78	74.22	52.96	64.84	67.5	57.84	57.98	52.82	63.92	18.05	104.76	41.09	19.59	27.08	20.95	78.85	96.74	96.4746	93.9917	33.06	36.06	5.07	20.53	47.46	4.85	37	12.14	52.39
3884	95.7	47.77	74.22	52.95	64.83	67.5	57.84	57.97	52.82	63.92	18.08	104.78	41.12	19.61	27.11	20.98	78.88	96.75	96.4822	93.9928	33.1	36.1	5.08	20.55	47.5	4.86	37.05	12.16	52.4
3883	95.7	47.77	74.22	52.95	64.82	67.5	57.84	57.97	52.82	63.93	18.11	104.8	41.14	19.63	27.14	21.01	78.91	96.77	96.4898	93.9937	33.14	36.14	5.09	20.57	47.55	4.87	37.1	12.18	52.42
3882	95.69	47.77	74.22	52.95	64.81	67.5	57.85	57.97	52.82	63.93	18.13	104.83	41.17	19.66	27.17	21.05	78.93	96.79	96.5056	93.9947	33.18	36.18	5.11	20.6	47.6	4.88	37.15	12.2	52.44
3881	95.69	47.76	74.22	52.94	64.8	67.5	57.85	57.97	52.82	63.94	18.15	104.85	41.19	19.68	27.2	21.08	78.96	96.81	96.5139	93.9948	33.22	36.22	5.12	20.62	47.64	4.89	37.21	12.22	52.46
3880	95.68	47.76	74.22	52.94	64.79	67.5	57.85	57.97	52.83	63.95	18.18	104.87	41.21	19.71	27.23	21.12	78.98	96.83	96.5228	93.9949	33.27	36.27	5.13	20.64	47.69	4.9	37.26	12.23	52.47
3879	95.68	47.76	74.22	52.94	64.78	67.5	57.85	57.97	52.83	63.95	18.2	104.89	41.24	19.73	27.26	21.16	79	96.84	96.532	93.995	33.31	36.31	5.14	20.66	47.74	4.92	37.31	12.26	52.48
3878	95.67	47.75	74.22	52.93	64.76	67.5	57.86	57.97	52.83	63.96	18.23	104.91	41.26	19.76	27.29	21.2	79.03	96.86	96.5417	93.9954	33.35	36.35	5.15	20.68	47.79	4.93	37.37	12.28	52.49
3877	95.67	47.75	74.22	52.93	64.75	67.5	57.86	57.97	52.83	63.97	18.25	104.93	41.29	19.79	27.32	21.24	79.05	96.88	96.5516	93.9962	33.39	36.39	5.17	20.7	47.84	4.94	37.41	12.3	52.5
3876	95.66	47.75	74.22	52.92	64.74	67.5	57.86	57.97	52.83	63.97	18.28	104.95	41.31	19.81	27.35	21.28	79.08	96.89	96.5615	93.9974	33.44	36.44	5.18	20.73	47.89	4.96	37.47	12.32	52.51
3875	95.66	47.74	74.22	52.92	64.73	67.5	57.86	57.98	52.83	63.98	18.31	104.96	41.34	19.84	27.38	21.32	79.1	96.91	96.5712	93.9991	33.48	36.48	5.19	20.75	47.94	4.98	37.52	12.35	52.52
3874	95.65	47.74	74.22	52.91	64.71	67.51	57.87	57.98	52.83	63.99	18.33	104.99	41.36	19.87	27.42	21.36	79.13	96.94	96.5805	94.0011	33.53	36.53	5.2	20.78	48	4.99	37.58	12.37	52.54
3873	95.65	47.74	74.22	52.91	64.7	67.51	57.87	57.98	52.84	63.99	18.36	105.01	41.39	19.9	27.45	21.4	79.16	96.96	96.5895	94.0034	33.57	36.57	5.22	20.8	48.05	5	37.63	12.4	52.56
3872	95.64	47.74	74.22	52.91	64.68	67.51	57.88	57.98	52.84	64	18.39	105.03	41.42	19.93	27.48	21.44	79.18	96.98	96.5983	94.006	33.62	36.62	5.23	20.83	48.11	5.01	37.69	12.41	52.59
3871	95.64	47.73	74.22	52.9	64.67	67.52	57.88	57.97	52.84	64.01	18.42	105.05	41.44	19.96	27.51	21.48	79.21	97	96.6072	94.0089	33.67	36.67	5.24	20.86	48.16	5.02	37.76	12.43	52.62
3870	95.63	47.73	74.22	52.89	64.65	67.52	57.88	57.97	52.84	64.01	18.44	105.07	41.47	19.99	27.54	21.53	79.23	97.02	96.6167	94.0122	33.72	36.72	5.26	20.88	48.22	5.03	37.82	12.45	52.64
3869	95.62	47.73	74.22	52.89	64.64	67.53	57.89	57.97	52.84	64.02	18.47	105.09	41.49	20.02	27.57	21.57	79.26	97.05	96.6269	94.0158	33.77	36.77	5.27	20.91	48.27	5.04	37.88	12.47	52.66
3868	95.61	47.72	74.22	52.88	64.62	67.53	57.89	57.97	52.84	64.02	18.5	105.11	41.52	20.05	27.61	21.62	79.29	97.07	96.638	94.0198	33.81	36.81	5.29	20.94	48.32	5.06	37.94	12.5	52.66
3867	95.61	47.72	74.22	52.87	64.6	67.54	57.9	57.97	52.85	64.03	18.54	105.13	41.54	20.09	27.64	21.67	79.32	97.09	96.6496	94.0241	33.85	36.85	5.3	20.96	48.37	5.08	38	12.53	52.66
3866	95.6	47.72	74.22	52.87	64.58	67.55	57.9	57.96	52.85	64.04	18.58	105.14	41.57	20.12	27.67	21.71	79.35	97.11	96.6614	94.0287	33.9	36.9	5.32	20.99	48.43	5.11	38.05	12.56	52.65
3865	95.59	47.71	74.22	52.86	64.56	67.55	57.91	57.96	52.85	64.04	18.61	105.16	41.59	20.15	27.7	21.76	79.38	97.13	96.6729	94.0336	33.94	36.94	5.33	21.02	48.48	5.13	38.09	12.6	52.65
3864	95.58	47.71	74.22	52.85	64.54	67.56	57.91	57.96	52.85	64.05	18.65	105.18	41.62	20.19	27.73	21.81	79.4	97.15	96.6838	94.0388	33.99	36.99	5.35	21.04	48.53	5.15	38.15	12.63	52.65
3863	95.57	47.7	74.22	52.84	64.52	67.57	57.92	57.96	52.85	64.05	18.68	105.2	41.64	20.22	27.77	21.86	79.44	97.18	96.6939	94.0444	34.03	37.03	5.37	21.07	48.58	5.18	38.2	12.66	52.66
3862	95.56	47.7	74.22	52.83	64.5	67.58	57.92	57.95	52.86	64.06	18.71	105.23	41.67	20.26	27.8	21.91	79.47	97.21	96.7035	94.0504	34.08	37.08	5.38	21.1	48.63	5.2	38.26	12.69	52.68
3861	95.55	47.69	74.22	52.82	64.48	67.59	57.92	57.95	52.86	64.07	18.75	105.26	41.69	20.3	27.83	21.96	79.51	97.23	96.7131	94.0567	34.12	37.12	5.4	21.13	48.68	5.21	38.32	12.72	52.69
3860	95.54	47.69	74.22	52.82	64.47	67.6	57.93	57.95	52.86	64.07	18.78	105.28	41.71	20.33	27.86	22.01	79.54	97.26	96.723	94.0635	34.17	37.17	5.41	21.15	48.74	5.23	38.38	12.75	52.7
3859	95.54	47.69	74.22	52.81	64.45	67.6	57.93	57.95	52.86	64.08	18.81	105.29	41.74	20.37	27.89	22.06	79.56	97.28	96.7334	94.0705	34.21	37.21	5.43	21.18	48.79	5.26	38.44	12.78	52.71
3858	95.53	47.68	74.22	52.8	64.43	67.61	57.94	57.95	52.87	64.09	18.84	105.31	41.76	20.41	27.92	22.12	79.58	97.3	96.7443	94.0777	34.26	37.26	5.45	21.21	48.85	5.28	38.49	12.81	52.71
3857	95.52	47.68	74.22	52.79	64.42	67.62	57.94	57.95	52.87	64.1	18.87	105.32	41.79	20.44	27.96	22.17	79.61	97.32	96.7554	94.0853	34.3	37.3	5.46	21.24	48.9	5.3	38.55	12.84	52.72
3856	95.51	47.67	74.22	52.79	64.41	67.63	57.95	57.95	52.87	64.1	18.91	105.34	41.81	20.48	27.99	22.22	79.64	97.34	96.7663	94.093	34.35	37.35	5.48	21.27	48.96	5.32	38.61	12.88	52.73
3855	95.51	47.67	74.22	52.78	64.4	67.64	57.95	57.95	52.87	64.11	18.95	105.36	41.83	20.52	28.02	22.27	79.68	97.37	96.7857	94.1094	34.39	37.39	5.5	21.3	49.02	5.34	38.68	12.91	52.74
3854	95.5	47.67	74.22	52.78	64.39	67.64	57.95	57.95	52.88	64.12	18.98	105.39	41.86	20.56	28.05	22.33	79.71	97.41	96.7941	94.118	34.43	37.43	5.52	21.33	49.08	5.36	38.74	12.94	52.76
3853	95.5	47.66	74.22	52.77	64.38	67.65	57.96	57.95	52.88	64.13	19.02	105.42	41.88	20.6	28.08	22.38	79.75	97.44	96.8017	94.1268	34.48	37.48	5.53	21.36	49.13	5.37	38.81	12.97	52.78
3852	95.5	47.66	74.22	52.77	64.38	67.66	57.96	57.96	52.88	64.14	19.05	105.45	41.9	20.64	28.11	22.44	79.79	97.47	96.8091	94.1358	34.52	37.52	5.55	21.39	49.19	5.39	38.87	12.99	52.81
3851	95.5	47.66	74.23	52.77	64.38	67.66	57.97	57.97	52.89	64.16	19.08	105.47	41.93	20.68	28.14	22.49	79.82	97.5	96.8165	94.1449	34.57	37.57	5.57	21.42	49.25	5.41	38.94	13.02	52.82
3850	95.51	47.66	74.23	52.78	64.38	67.67	57.97	57.97	52.89	64.17	19.12	105.49	41.95	20.72	28.17	22.55	79.85	97.53	96.8244	94.1539	34.61	37.61	5.58	21.45	49.31	5.43	39.01	13.05	52.83
3849	95.51	47.66	74.23	52.78	64.39	67.68	57.97	57.98	52.89	64.18	19.15	105.5	41.97	20.77	28.2	22.61	79.88	97.56	96.833	94.1629	34.65	37.65	5.6	21.48	49.37	5.46	39.07	13.09	52.83
3848	95.52	47.66	74.24	52.79	64.39	67.69	57.98	57.99	52.9	64.19	19.19	105.51	42	20.81	28.24	22.66	79.91	97.58	96.8422	94.1718	34.68	37.68	5.62	21.51	49.42	5.48	39.13	13.13	52.83
3847	95.53	47.66	74.24	52.79	64.4	67.69	57.98	58	52.9	64.21	19.22	105.53	42.02	20.85	28.27	22.72	79.94	97.61	96.8518	94.1805	34.72	37.72	5.64	21.54	49.48	5.51	39.19	13.17	52.83
3846	95.53	47.67	74.24	52.8	64.41	67.7	57.99	58	52.91	64.22	19.26	105.55	42.04	20.89	28.3	22.78	79.97	97.64	96.8614	94.189	34.76	37.76	5.66	21.57	49.54	5.53	39.25	13.2	52.84
3845	95.54	47.67	74.25	52.81	64.42	67.71	57.99	58.01	52.91	64.23	19.3	105.57	42.07	20.93	28.33	22.84	80.01	97.67	96.8708	94.1973	34.81	37.81	5.67	21.6	49.6	5.55	39.31	13.23	52.86
3844	95.55	47.67	74.26	52.82	64.43	67.71	58	58.02	52.92	64.25	19.34	105.59	42.09	20.98	28.36	22.89	80.05	97.7	96.8796	94.2053	34.85	37.85	5.69	21.63	49.66	5.58	39.38	13.27	52.88
3843	95.56	47.67	74.26	52.82	64.44	67.72	58	58.03	52.92	64.26	19.37	105.61	42.11	21.02	28.39	22.95	80.08	97.73	96.8878	94.2129	34.89	37.89	5.71	21.66	49.72	5.6	39.45	13.3	52.89
3842	95.57	47.67	74.27	52.83	64.45	67.73	58.01	58.03	52.92	64.28	19.41	105.63	42.13	21.06	28.42	23.01	80.12	97.76	96.8952	94.2202	34.92	37.92	5.73	21.69	49.77	5.62	39.51	13.33	52.91
3841	95.58	47.67	74.27	52.84	64.46	67.74	58.01	58.04	52.93	64.29	19.45	105.66	42.16	21.11	28.45	23.07	80.15	97.79	96.9021	94.2272	34.96	37.96	5.75	21.71	49.83	5.64	39.57	13.37	52.92
3840	95.6	47.67	74.28	52.85	64.48	67.74	58.02	58.05	52.93	64.3	19.48	105.68	42.18	21.15	28.48	23.13	80.18	97.82	96.9085	94.234	35	38	5.77	21.75	49.89	5.66	39.64	13.4	52.93
3839	95.61	47.68	74.29	52.86	64.49	67.75	58.02	58.06	52.94	64.32	19.51	105.69	42.2	21.2	28.51	23.19	80.21	97.85	96.9147	94.2405	35.04	38.04	5.79	21.78	49.95	5.69	39.71	13.44	52.94
3838	95.62	47.68	74.29	52.86	64.5	67.76	58.03	58.06	52.94	64.33	19.55	105.71	42.22	21.24	28.54	23.25	80.25	97.88	96.9209	94.2469	35.08	38.08	5.81	21.8	50.01	5.71	39.78	13.47	52.95
3837	95.63	47.68	74.3	52.87	64.51	67.77	58.03	58.07	52.95	64.35	19.59	105.72	42.24	21.29	28.57	23.31	80.28	97.9	96.9274	94.2534	35.11	38.11	5.83	21.83	50.06	5.74	39.84	13.51	52.95
3836	95.64	47.68	74.31	52.88	64.51	67.78	58.03	58.07	52.95	64.36	19.64	105.73	42.27	21.33	28.6	23.37	80.32	97.92	96.934	94.26	35.14	38.14	5.85	21.85	50.12	5.77	39.9	13.55	52.95
3835	95.65	47.68	74.32	52.89	64.52	67.79	58.04	58.08	52.96	64.37	19.69	105.74	42.29	21.38	28.63	23.43	80.35	97.95	96.9409	94.2669	35.18	38.18	5.86	21.87	50.18	5.8	39.96	13.59	52.95
3834	95.66	47.68	74.32	52.89	64.53	67.8	58.04	58.08	52.96	64.38	19.72	105.77	42.31	21.42	28.66	23.49	80.39	97.98	96.9478	94.274	35.21	38.21	5.88	21.9	50.23	5.82	40.02	13.63	52.96
3833	95.67	47.68	74.33	52.9	64.54	67.81	58.05	58.08	52.96	64.4	19.76	105.79	42.33	21.47	28.69	23.55	80.42	98.01	96.9547	94.2815	35.24	38.24	5.9	21.92	50.29	5.85	40.08	13.66	52.97
3832	95.68	47.68	74.34	52.91	64.55	67.82	58.05	58.09	52.97	64.41	19.79	105.81	42.35	21.52	28.71	23.61	80.46	98.04	96.9615	94.2894	35.28	38.28	5.92	21.95	50.35	5.87	40.14	13.7	52.98
3831	95.69	47.68	74.35	52.91	64.55	67.83	58.05	58.09	52.97	64.42	19.82	105.82	42.37	21.56	28.74	23.67	80.49	98.08	96.9684	94.2977	35.31	38.31	5.94	21.97	50.4	5.9	40.2	13.74	52.99
3830	95.7	47.68	74.35	52.91	64.56	67.84	58.06	58.09	52.98	64.43	19.86	105.85	42.39	21.61	28.77	23.73	80.52	98.11	96.9758	94.3064	35.35	38.35	5.96	21.99	50.46	5.92	40.26	13.77	53
3829	95.71	47.68	74.36	52.92	64.56	67.85	58.06	58.09	52.98	64.44	19.9	105.87	42.42	21.65	28.8	23.8	80.56	98.14	96.9838	94.3156	35.38	38.38	5.98	22.02	50.52	5.94	40.33	13.81	53.01
3828	95.72	47.68	74.37	52.92	64.56	67.86	58.07	58.09	52.98	64.45	19.94	105.88	42.44	21.7	28.83	23.86	80.6	98.17	97.0028	94.3351	35.41	38.41	6	22.04	50.58	5.97	40.39	13.84	53.03
3827	95.73	47.68	74.38	52.92	64.57	67.87	58.07	58.1	52.98	64.47	19.98	105.9	42.46	21.75	28.86	23.92	80.64	98.2	97.0138	94.3453	35.44	38.44	6.02	22.06	50.63	5.99	40.46	13.88	53.04
3826	95.74	47.68	74.38	52.92	64.57	67.88	58.07	58.1	52.99	64.48	20.03	105.92	42.48	21.79	28.89	23.98	80.69	98.23	97.0254	94.3558	35.47	38.47	6.04	22.07	50.69	6.01	40.52	13.91	53.05
3825	95.75	47.68	74.39	52.93	64.57	67.89	58.08	58.1	52.99	64.49	20.07	105.94	42.5	21.84	28.91	24.04	80.72	98.26	97.0371	94.3666	35.5	38.5	6.06	22.09	50.75	6.04	40.59	13.95	53.06
3824	95.76	47.68	74.4	52.93	64.57	67.9	58.08	58.1	52.99	64.5	20.1	105.96	42.52	21.89	28.94	24.1	80.76	98.29	97.0487	94.3777	35.53	38.53	6.08	22.1	50.8	6.07	40.65	13.98	53.06
3823	95.76	47.68	74.4	52.93	64.57	67.91	58.09	58.1	53	64.51	20.14	105.97	42.54	21.93	28.97	24.16	80.8	98.32	97.0596	94.3891	35.56	38.56	6.09	22.1	50.86	6.1	40.71	14.02	53.06
3822	95.77	47.67	74.41	52.93	64.57	67.92	58.09	58.1	53	64.52	20.17	105.99	42.56	21.98	29	24.22	80.84	98.35	97.0699	94.4008	35.58	38.58	6.11	22.11	50.91	6.12	40.76	14.06	53.07
3821	95.78	47.67	74.42	52.94	64.57	67.94	58.09	58.1	53	64.53	20.2	106.01	42.58	22.03	29.02	24.28	80.87	98.38	97.0796	94.4127	35.61	38.61	6.13	22.11	50.96	6.15	40.82	14.1	53.07
3820	95.79	47.67	74.42	52.94	64.58	67.95	58.1	58.1	53.01	64.54	20.24	106.02	42.6	22.07	29.05	24.34	80.91	98.4	97.0891	94.4248	35.64	38.64	6.15	22.11	51.02	6.18	40.88	14.13	53.08
3819	95.8	47.67	74.43	52.94	64.58	67.96	58.1	58.1	53.01	64.55	20.28	106.04	42.62	22.12	29.07	24.4	80.95	98.43	97.0987	94.4369	35.66	38.66	6.17	22.1	51.07	6.2	40.94	14.17	53.09
3818	95.81	47.67	74.44	52.94	64.58	67.97	58.11	58.1	53.01	64.56	20.31	106.06	42.63	22.16	29.1	24.46	80.99	98.46	97.1088	94.449	35.69	38.69	6.19	22.09	51.12	6.23	41	14.21	53.1
3817	95.81	47.67	74.45	52.94	64.58	67.99	58.11	58.1	53.02	64.57	20.35	106.07	42.65	22.21	29.13	24.52	81.03	98.49	97.1193	94.461	35.71	38.71	6.21	22.08	51.18	6.25	41.05	14.24	53.1
3816	95.82	47.67	74.45	52.94	64.58	68	58.11	58.1	53.02	64.58	20.38	106.09	42.67	22.26	29.15	24.58	81.07	98.51	97.1299	94.4729	35.73	38.73	6.23	22.05	51.23	6.28	41.11	14.28	53.11
3815	95.83	47.67	74.46	52.94	64.58	68.01	58.12	58.1	53.02	64.6	20.42	106.1	42.69	22.3	29.18	24.64	81.1	98.55	97.1403	94.4847	35.76	38.76	6.24	22.02	51.29	6.3	41.17	14.31	53.12
3814	95.84	47.67	74.46	52.94	64.58	68.03	58.12	58.1	53.03	64.61	20.45	106.12	42.71	22.35	29.2	24.7	81.14	98.58	97.1499	94.4964	35.78	38.78	6.26	21.98	51.34	6.33	41.23	14.35	53.12
3813	95.85	47.66	74.47	52.95	64.58	68.04	58.12	58.11	53.03	64.62	20.49	106.14	42.72	22.39	29.23	24.76	81.19	98.6	97.1583	94.5082	35.8	38.8	6.28	21.93	51.4	6.35	41.28	14.38	53.13
3812	95.86	47.66	74.48	52.95	64.58	68.05	58.13	58.11	53.03	64.63	20.53	106.16	42.74	22.44	29.25	24.82	81.23	98.63	97.1657	94.5199	35.82	38.82	6.3	21.87	51.45	6.37	41.34	14.42	53.15
3811	95.87	47.66	74.48	52.95	64.58	68.07	58.13	58.11	53.04	64.64	20.56	106.17	42.76	22.48	29.28	24.88	81.27	98.66	97.1724	94.5317	35.84	38.84	6.32	21.81	51.51	6.4	41.4	14.45	53.16
3810	95.88	47.66	74.49	52.96	64.59	68.08	58.14	58.11	53.04	64.65	20.6	106.19	42.78	22.53	29.3	24.93	81.32	98.68	97.1792	94.5434	35.87	38.87	6.33	21.73	51.56	6.42	41.46	14.48	53.18
3809	95.89	47.66	74.5	52.96	64.59	68.09	58.14	58.12	53.04	64.67	20.64	106.2	42.79	22.57	29.32	24.99	81.37	98.7	97.1868	94.5552	35.88	38.88	6.35	21.64	51.62	6.44	41.52	14.51	53.2
3808	95.9	47.66	74.5	52.96	64.59	68.11	58.14	58.12	53.05	64.68	20.69	106.21	42.81	22.62	29.35	25.05	81.41	98.72	97.1957	94.5669	35.9	38.9	6.37	21.55	51.67	6.46	41.58	14.54	53.21
3807	95.91	47.66	74.51	52.97	64.6	68.12	58.15	58.13	53.05	64.69	20.72	106.23	42.82	22.66	29.37	25.11	81.45	98.75	97.2059	94.5786	35.92	38.92	6.38	21.46	51.72	6.48	41.64	14.57	53.22
3806	95.92	47.66	74.52	52.97	64.6	68.13	58.15	58.13	53.06	64.7	20.75	106.25	42.84	22.71	29.39	25.16	81.49	98.78	97.2172	94.5902	35.94	38.94	6.4	21.37	51.77	6.51	41.7	14.6	53.22
3805	95.94	47.66	74.52	52.98	64.61	68.15	58.16	58.13	53.06	64.71	20.78	106.27	42.86	22.75	29.42	25.22	81.52	98.81	97.2289	94.6017	35.95	38.95	6.42	21.3	51.82	6.53	41.76	14.64	53.22
3804	95.95	47.66	74.53	52.99	64.62	68.16	58.16	58.14	53.06	64.72	20.81	106.29	42.87	22.8	29.44	25.28	81.56	98.84	97.2403	94.613	35.97	38.97	6.44	21.25	51.86	6.56	41.81	14.67	53.21
3803	95.96	47.66	74.54	52.99	64.63	68.17	58.16	58.15	53.07	64.74	20.84	106.3	42.89	22.84	29.46	25.33	81.6	98.87	97.2507	94.6241	35.98	38.98	6.45	21.21	51.91	6.59	41.85	14.71	53.2
3802	95.98	47.66	74.54	53	64.64	68.19	58.17	58.15	53.07	64.75	20.87	106.31	42.9	22.88	29.48	25.39	81.63	98.89	97.26	94.6349	35.99	38.99	6.47	21.2	51.95	6.62	41.89	14.75	53.2
3801	95.99	47.66	74.55	53.01	64.65	68.2	58.17	58.16	53.07	64.76	20.9	106.31	42.92	22.93	29.5	25.45	81.66	98.91	97.2756	94.6555	36.01	39.01	6.49	21.21	51.99	6.65	41.93	14.78	53.19
3800	96.01	47.67	74.56	53.03	64.67	68.21	58.17	58.17	53.08	64.77	20.93	106.32	42.93	22.97	29.53	25.5	81.7	98.93	97.2827	94.6653	36.02	39.02	6.51	21.26	52.03	6.67	41.97	14.82	53.2
3799	96.02	47.67	74.56	53.04	64.69	68.23	58.18	58.18	53.08	64.79	20.95	106.32	42.95	23.01	29.55	25.56	81.74	98.95	97.2898	94.6749	36.04	39.04	6.52	21.33	52.08	6.7	42.01	14.85	53.21
3798	96.04	47.67	74.57	53.05	64.71	68.24	58.18	58.19	53.08	64.8	20.99	106.33	42.96	23.06	29.57	25.61	81.78	98.97	97.297	94.6843	36.05	39.05	6.54	21.42	52.12	6.72	42.06	14.88	53.22
3797	96.06	47.67	74.58	53.07	64.74	68.26	58.18	58.19	53.09	64.81	21.02	106.34	42.98	23.1	29.59	25.67	81.82	98.99	97.3044	94.6937	36.07	39.07	6.56	21.53	52.17	6.74	42.11	14.91	53.23
3796	96.07	47.67	74.59	53.08	64.77	68.27	58.18	58.2	53.09	64.82	21.05	106.35	42.99	23.14	29.61	25.72	81.85	99	97.3118	94.7032	36.08	39.08	6.57	21.65	52.21	6.76	42.16	14.94	53.24
3795	96.09	47.68	74.6	53.09	64.8	68.29	58.19	58.21	53.09	64.84	21.08	106.35	43	23.19	29.63	25.78	81.89	99.02	97.3189	94.7128	36.09	39.09	6.59	21.78	52.26	6.79	42.22	14.98	53.24
3794	96.11	47.68	74.61	53.11	64.83	68.3	58.19	58.22	53.1	64.85	21.1	106.36	43.02	23.23	29.65	25.83	81.92	99.04	97.3255	94.7227	36.11	39.11	6.61	21.91	52.3	6.81	42.27	15.01	53.25
3793	96.12	47.68	74.62	53.12	64.86	68.32	58.19	58.22	53.1	64.86	21.13	106.36	43.03	23.27	29.67	25.89	81.96	99.06	97.3315	94.7326	36.12	39.12	6.63	22.04	52.34	6.83	42.32	15.04	53.25
3792	96.14	47.68	74.62	53.13	64.89	68.33	58.19	58.23	53.11	64.87	21.17	106.36	43.05	23.31	29.69	25.94	82	99.07	97.3372	94.7425	36.13	39.13	6.64	22.17	52.38	6.85	42.36	15.07	53.25
3791	96.16	47.68	74.63	53.15	64.91	68.35	58.19	58.24	53.11	64.89	21.2	106.37	43.06	23.36	29.71	25.99	82.03	99.08	97.3426	94.7524	36.14	39.14	6.66	22.28	52.42	6.88	42.4	15.1	53.25
3790	96.17	47.69	74.64	53.16	64.94	68.36	58.19	58.24	53.11	64.9	21.23	106.37	43.07	23.4	29.73	26.05	82.06	99.09	97.3479	94.7623	36.15	39.15	6.68	22.4	52.46	6.9	42.44	15.13	53.25
3789	96.19	47.69	74.65	53.17	64.97	68.38	58.19	58.25	53.12	64.91	21.26	106.37	43.09	23.44	29.75	26.1	82.09	99.1	97.3532	94.7724	36.15	39.15	6.69	22.5	52.5	6.93	42.47	15.16	53.24
3788	96.2	47.69	74.65	53.18	64.99	68.39	58.19	58.25	53.12	64.92	21.28	106.37	43.1	23.48	29.77	26.15	82.12	99.11	97.3584	94.7826	36.16	39.16	6.71	22.6	52.53	6.96	42.51	15.2	53.24
3787	96.21	47.69	74.66	53.19	65.01	68.41	58.2	58.25	53.12	64.93	21.31	106.38	43.11	23.52	29.79	26.21	82.15	99.12	97.3637	94.793	36.17	39.17	6.73	22.7	52.57	6.98	42.55	15.23	53.24
3786	96.22	47.69	74.67	53.2	65.02	68.42	58.2	58.25	53.13	64.94	21.33	106.38	43.13	23.57	29.81	26.26	82.18	99.13	97.3692	94.8037	36.18	39.18	6.74	22.79	52.61	7.01	42.6	15.26	53.24
3785	96.23	47.69	74.67	53.21	65.04	68.43	58.2	58.26	53.13	64.95	21.36	106.39	43.14	23.61	29.83	26.31	82.22	99.15	97.3748	94.8144	36.19	39.19	6.76	22.88	52.65	7.03	42.64	15.29	53.24
3784	96.24	47.69	74.67	53.21	65.04	68.45	58.2	58.26	53.13	64.96	21.39	106.4	43.15	23.65	29.85	26.37	82.25	99.17	97.381	94.8252	36.2	39.2	6.77	22.96	52.68	7.05	42.68	15.32	53.24
3783	96.24	47.69	74.68	53.22	65.05	68.46	58.2	58.26	53.13	64.97	21.42	106.4	43.17	23.69	29.87	26.42	82.29	99.19	97.3877	94.8361	36.21	39.21	6.79	23.04	52.72	7.08	42.72	15.35	53.25
3782	96.25	47.69	74.68	53.22	65.05	68.47	58.2	58.25	53.14	64.97	21.44	106.41	43.18	23.73	29.89	26.47	82.33	99.21	97.395	94.8468	36.21	39.21	6.81	23.11	52.76	7.1	42.76	15.39	53.25
3781	96.25	47.68	74.68	53.22	65.05	68.48	58.21	58.25	53.14	64.98	21.47	106.42	43.19	23.77	29.91	26.52	82.37	99.22	97.403	94.8575	36.22	39.22	6.82	23.18	52.8	7.12	42.8	15.42	53.26
3780	96.25	47.68	74.68	53.22	65.04	68.5	58.21	58.25	53.14	64.99	21.49	106.43	43.21	23.81	29.93	26.58	82.4	99.24	97.4113	94.8681	36.23	39.23	6.84	23.25	52.84	7.14	42.84	15.45	53.26
3779	96.25	47.68	74.68	53.22	65.03	68.51	58.21	58.25	53.14	65	21.51	106.43	43.22	23.85	29.95	26.63	82.42	99.25	97.42	94.8786	36.23	39.23	6.86	23.31	52.88	7.17	42.88	15.48	53.26
3778	96.25	47.68	74.68	53.22	65.02	68.52	58.22	58.25	53.14	65	21.54	106.44	43.23	23.89	29.97	26.68	82.45	99.27	97.4286	94.8889	36.24	39.24	6.87	23.37	52.91	7.19	42.92	15.51	53.26
3777	96.25	47.68	74.67	53.22	65.01	68.53	58.22	58.25	53.14	65.01	21.57	106.44	43.25	23.93	29.98	26.73	82.48	99.28	97.4371	94.8991	36.25	39.25	6.89	23.43	52.95	7.21	42.96	15.54	53.27
3776	96.25	47.67	74.67	53.22	64.99	68.54	58.22	58.24	53.14	65.01	21.59	106.45	43.26	23.97	30	26.78	82.51	99.29	97.4451	94.9092	36.25	39.25	6.9	23.49	52.99	7.23	43.01	15.57	53.27
3775	96.25	47.67	74.67	53.22	64.98	68.55	58.23	58.24	53.14	65.02	21.63	106.45	43.27	24.01	30.02	26.84	82.55	99.3	97.4598	94.9293	36.26	39.26	6.92	23.55	53.03	7.26	43.05	15.6	53.28
3774	96.24	47.67	74.67	53.21	64.96	68.56	58.23	58.24	53.15	65.02	21.66	106.47	43.28	24.05	30.04	26.89	82.59	99.32	97.4666	94.9395	36.27	39.27	6.94	23.61	53.07	7.28	43.1	15.63	53.28
3773	96.24	47.66	74.66	53.21	64.94	68.56	58.23	58.24	53.15	65.03	21.7	106.48	43.3	24.09	30.06	26.94	82.64	99.33	97.4735	94.9499	36.27	39.27	6.95	23.66	53.11	7.3	43.14	15.66	53.29
3772	96.24	47.66	74.66	53.21	64.92	68.57	58.24	58.23	53.15	65.03	21.73	106.49	43.31	24.14	30.08	26.99	82.68	99.35	97.4806	94.9607	36.28	39.28	6.97	23.71	53.15	7.32	43.18	15.69	53.3
3771	96.23	47.66	74.65	53.2	64.9	68.58	58.24	58.23	53.15	65.04	21.75	106.51	43.32	24.18	30.1	27.05	82.71	99.37	97.488	94.9718	36.29	39.29	6.98	23.76	53.18	7.34	43.23	15.72	53.3
3770	96.23	47.66	74.65	53.2	64.88	68.59	58.24	58.23	53.15	65.04	21.77	106.52	43.33	24.22	30.11	27.1	82.74	99.39	97.4956	94.9833	36.29	39.29	7	23.81	53.22	7.36	43.27	15.75	53.3
3769	96.23	47.65	74.64	53.2	64.86	68.6	58.25	58.22	53.15	65.05	21.79	106.53	43.35	24.26	30.13	27.15	82.77	99.41	97.5035	94.9951	36.3	39.3	7.02	23.86	53.25	7.39	43.31	15.78	53.29
3768	96.22	47.65	74.64	53.19	64.83	68.61	58.25	58.22	53.15	65.05	21.81	106.53	43.36	24.3	30.15	27.2	82.79	99.42	97.5115	95.0072	36.3	39.3	7.03	23.9	53.28	7.42	43.34	15.81	53.29
3767	96.21	47.65	74.63	53.19	64.81	68.61	58.25	58.21	53.15	65.06	21.83	106.54	43.37	24.34	30.17	27.26	82.82	99.43	97.5195	95.0195	36.31	39.31	7.05	23.94	53.32	7.44	43.38	15.84	53.28
3766	96.21	47.64	74.63	53.18	64.78	68.62	58.26	58.2	53.15	65.06	21.86	106.54	43.38	24.38	30.19	27.31	82.84	99.45	97.5274	95.0319	36.32	39.32	7.07	23.99	53.35	7.47	43.41	15.88	53.28
3765	96.2	47.64	74.62	53.17	64.75	68.63	58.26	58.2	53.15	65.06	21.89	106.55	43.4	24.42	30.2	27.36	82.87	99.46	97.5353	95.0446	36.32	39.32	7.08	24.03	53.38	7.49	43.45	15.91	53.28
3764	96.19	47.63	74.61	53.16	64.71	68.63	58.26	58.19	53.15	65.06	21.93	106.56	43.41	24.46	30.22	27.42	82.91	99.47	97.543	95.0577	36.33	39.33	7.1	24.07	53.42	7.52	43.49	15.94	53.28
3763	96.17	47.63	74.6	53.15	64.67	68.64	58.26	58.18	53.15	65.06	21.96	106.57	43.42	24.5	30.24	27.47	82.94	99.49	97.5507	95.0712	36.33	39.33	7.12	24.11	53.45	7.54	43.53	15.98	53.28
3762	96.16	47.62	74.6	53.14	64.63	68.65	58.27	58.17	53.15	65.07	21.98	106.58	43.43	24.55	30.26	27.52	82.98	99.51	97.5584	95.0851	36.34	39.34	7.13	24.15	53.49	7.57	43.57	16.01	53.29
3761	96.15	47.62	74.59	53.12	64.58	68.65	58.27	58.15	53.15	65.06	22.01	106.59	43.44	24.59	30.27	27.58	83.01	99.52	97.5664	95.0994	36.35	39.35	7.15	24.19	53.53	7.59	43.62	16.04	53.29
3760	96.13	47.61	74.58	53.1	64.53	68.66	58.27	58.14	53.15	65.06	22.03	106.59	43.46	24.63	30.29	27.63	83.04	99.53	97.575	95.1141	36.35	39.35	7.17	24.23	53.57	7.62	43.66	16.07	53.29
3759	96.11	47.6	74.56	53.09	64.47	68.66	58.28	58.13	53.14	65.06	22.06	106.6	43.47	24.67	30.31	27.68	83.08	99.55	97.5841	95.129	36.36	39.36	7.18	24.27	53.61	7.64	43.71	16.1	53.3
3758	96.09	47.6	74.55	53.07	64.42	68.67	58.28	58.11	53.14	65.06	22.09	106.61	43.48	24.71	30.33	27.74	83.11	99.57	97.5938	95.1441	36.37	39.37	7.2	24.31	53.64	7.66	43.75	16.13	53.3
3757	96.07	47.59	74.54	53.05	64.35	68.67	58.28	58.1	53.14	65.06	22.11	106.62	43.49	24.76	30.34	27.79	83.14	99.58	97.6038	95.1592	36.37	39.37	7.22	24.35	53.68	7.69	43.8	16.16	53.31
3756	96.05	47.58	74.53	53.03	64.29	68.67	58.29	58.09	53.14	65.06	22.14	106.63	43.51	24.8	30.36	27.85	83.17	99.59	97.6139	95.1742	36.38	39.38	7.24	24.39	53.72	7.71	43.84	16.2	53.31
3755	96.03	47.57	74.51	53.01	64.23	68.68	58.29	58.07	53.13	65.05	22.18	106.64	43.52	24.84	30.38	27.9	83.21	99.61	97.6236	95.1892	36.39	39.39	7.26	24.42	53.76	7.74	43.89	16.23	53.31
3754	96.01	47.57	74.5	52.99	64.17	68.68	58.29	58.06	53.13	65.05	22.21	106.65	43.53	24.89	30.4	27.96	83.26	99.63	97.6328	95.204	36.4	39.4	7.27	24.45	53.8	7.76	43.93	16.26	53.31
3753	95.99	47.56	74.49	52.97	64.1	68.69	58.3	58.05	53.12	65.05	22.24	106.66	43.54	24.93	30.41	28.02	83.3	99.65	97.641	95.2184	36.4	39.4	7.29	24.48	53.84	7.79	43.98	16.3	53.31
3752	95.97	47.55	74.47	52.95	64.04	68.69	58.3	58.04	53.12	65.05	22.27	106.68	43.56	24.97	30.43	28.07	83.34	99.67	97.6481	95.2322	36.41	39.41	7.31	24.52	53.88	7.82	44.02	16.34	53.31
3751	95.95	47.55	74.46	52.94	63.98	68.69	58.3	58.02	53.12	65.05	22.3	106.69	43.57	25.02	30.45	28.13	83.38	99.69	97.6541	95.2454	36.42	39.42	7.33	24.56	53.92	7.84	44.07	16.37	53.32
3750	95.94	47.54	74.44	52.92	63.93	68.7	58.31	58.01	53.11	65.05	22.32	106.71	43.58	25.06	30.47	28.19	83.41	99.71	97.6591	95.258	36.43	39.43	7.35	24.6	53.96	7.87	44.12	16.4	53.32
3749	95.93	47.53	74.43	52.91	63.88	68.7	58.31	58.01	53.11	65.05	22.35	106.72	43.59	25.1	30.49	28.24	83.45	99.73	97.6634	95.27	36.44	39.44	7.37	24.65	54	7.89	44.16	16.44	53.33
3748	95.91	47.53	74.42	52.9	63.83	68.71	58.31	58	53.11	65.05	22.37	106.73	43.61	25.15	30.5	28.3	83.48	99.75	97.6713	95.2928	36.45	39.45	7.38	24.69	54.05	7.92	44.21	16.47	53.33
3747	95.91	47.53	74.41	52.89	63.79	68.72	58.31	57.99	53.1	65.05	22.4	106.73	43.62	25.19	30.52	28.36	83.5	99.77	97.6759	95.3039	36.46	39.46	7.4	24.73	54.09	7.94	44.27	16.5	53.34
3746	95.9	47.53	74.4	52.88	63.76	68.72	58.31	57.99	53.1	65.05	22.44	106.74	43.63	25.24	30.54	28.42	83.54	99.78	97.6812	95.3146	36.46	39.46	7.42	24.76	54.13	7.97	44.31	16.54	53.34
3745	95.9	47.52	74.39	52.88	63.74	68.73	58.32	57.99	53.1	65.06	22.48	106.74	43.64	25.29	30.56	28.48	83.58	99.78	97.6872	95.3252	36.47	39.47	7.44	24.79	54.17	8	44.36	16.57	53.34
3744	95.9	47.52	74.39	52.88	63.73	68.74	58.32	57.99	53.1	65.06	22.52	106.75	43.66	25.33	30.58	28.54	83.62	99.79	97.6937	95.3355	36.48	39.48	7.46	24.81	54.22	8.03	44.4	16.61	53.34
3743	95.91	47.52	74.38	52.88	63.72	68.75	58.32	57.99	53.1	65.07	22.55	106.77	43.67	25.38	30.6	28.6	83.66	99.81	97.7007	95.3457	36.49	39.49	7.48	24.85	54.26	8.06	44.45	16.65	53.34
3742	95.92	47.53	74.37	52.89	63.73	68.76	58.32	57.98	53.09	65.07	22.57	106.79	43.68	25.43	30.61	28.66	83.7	99.83	97.7077	95.3559	36.5	39.5	7.5	24.89	54.3	8.09	44.5	16.68	53.34
3741	95.93	47.53	74.37	52.9	63.73	68.77	58.32	57.98	53.09	65.08	22.6	106.8	43.7	25.47	30.63	28.72	83.74	99.85	97.7148	95.3661	36.51	39.51	7.52	24.93	54.34	8.12	44.55	16.72	53.35
3740	95.95	47.53	74.37	52.91	63.75	68.78	58.31	57.98	53.09	65.08	22.63	106.81	43.71	25.52	30.65	28.78	83.78	99.88	97.7218	95.3767	36.52	39.52	7.54	24.96	54.39	8.15	44.6	16.76	53.35
3739	95.96	47.53	74.37	52.92	63.77	68.8	58.31	57.98	53.09	65.09	22.66	106.82	43.72	25.57	30.67	28.85	83.81	99.89	97.7288	95.3877	36.53	39.53	7.57	25	54.43	8.18	44.65	16.79	53.35
3738	95.98	47.53	74.37	52.93	63.79	68.81	58.31	57.98	53.09	65.09	22.69	106.83	43.74	25.62	30.69	28.91	83.85	99.91	97.7361	95.3994	36.54	39.54	7.59	25.03	54.48	8.21	44.7	16.83	53.35
3737	96	47.54	74.37	52.94	63.82	68.82	58.31	57.98	53.08	65.1	22.73	106.84	43.75	25.67	30.71	28.97	83.89	99.93	97.744	95.4117	36.55	39.55	7.61	25.07	54.53	8.24	44.75	16.87	53.36
3736	96.02	47.54	74.37	52.96	63.85	68.84	58.3	57.98	53.08	65.1	22.76	106.85	43.77	25.72	30.73	29.04	83.94	99.95	97.7526	95.4247	36.57	39.57	7.63	25.11	54.58	8.27	44.81	16.91	53.36
3735	96.05	47.54	74.37	52.97	63.89	68.85	58.3	57.98	53.08	65.11	22.8	106.87	43.78	25.77	30.75	29.1	83.99	99.98	97.7622	95.4382	36.58	39.58	7.65	25.15	54.62	8.3	44.87	16.95	53.37
3734	96.07	47.54	74.37	52.99	63.93	68.87	58.3	57.98	53.07	65.11	22.83	106.89	43.79	25.82	30.77	29.17	84.03	100	97.7724	95.4522	36.59	39.59	7.68	25.19	54.67	8.33	44.93	16.98	53.38
3733	96.09	47.55	74.37	53	63.97	68.89	58.29	57.98	53.07	65.12	22.87	106.9	43.81	25.87	30.79	29.23	84.07	100.02	97.7828	95.4666	36.6	39.6	7.7	25.23	54.72	8.36	44.99	17.02	53.39
3732	96.12	47.55	74.38	53.02	64.01	68.9	58.29	57.97	53.06	65.12	22.9	106.9	43.82	25.92	30.81	29.3	84.1	100.03	97.7929	95.4812	36.61	39.61	7.72	25.27	54.77	8.39	45.05	17.06	53.39
3731	96.14	47.55	74.38	53.03	64.05	68.92	58.28	57.97	53.06	65.12	22.93	106.91	43.84	25.97	30.83	29.37	84.14	100.05	97.802	95.4962	36.63	39.63	7.75	25.31	54.81	8.43	45.1	17.1	53.39
3730	96.16	47.55	74.38	53.04	64.09	68.94	58.28	57.96	53.06	65.12	22.97	106.92	43.85	26.02	30.85	29.43	84.18	100.07	97.8099	95.5115	36.64	39.64	7.77	25.34	54.86	8.46	45.14	17.14	53.39
3729	96.18	47.54	74.38	53.05	64.13	68.95	58.27	57.95	53.05	65.12	23	106.94	43.87	26.07	30.87	29.5	84.22	100.09	97.8169	95.527	36.65	39.65	7.79	25.38	54.91	8.5	45.19	17.19	53.39
3728	96.2	47.54	74.38	53.06	64.16	68.97	58.27	57.94	53.04	65.12	23.04	106.95	43.88	26.13	30.9	29.57	84.26	100.11	97.8233	95.5425	36.66	39.66	7.82	25.42	54.95	8.53	45.24	17.23	53.39
3727	96.22	47.54	74.37	53.07	64.2	68.99	58.26	57.93	53.04	65.12	23.08	106.97	43.9	26.18	30.92	29.64	84.31	100.13	97.8299	95.5579	36.68	39.68	7.84	25.46	55	8.57	45.3	17.27	53.39
3726	96.24	47.53	74.37	53.08	64.22	69	58.25	57.92	53.03	65.12	23.12	106.98	43.91	26.23	30.94	29.71	84.36	100.16	97.8373	95.573	36.69	39.69	7.87	25.5	55.05	8.61	45.36	17.31	53.4
3725	96.26	47.53	74.37	53.09	64.25	69.02	58.25	57.9	53.02	65.12	23.16	107	43.93	26.29	30.96	29.79	84.4	100.19	97.8458	95.5878	36.7	39.7	7.89	25.54	55.1	8.64	45.42	17.35	53.4
3724	96.27	47.52	74.36	53.09	64.27	69.03	58.24	57.89	53.01	65.11	23.19	107.01	43.95	26.34	30.98	29.86	84.45	100.21	97.8553	95.6022	36.72	39.72	7.92	25.58	55.15	8.68	45.48	17.4	53.41
3723	96.28	47.51	74.35	53.09	64.28	69.05	58.23	57.87	53	65.11	23.22	107.02	43.96	26.4	31.01	29.93	84.49	100.23	97.8654	95.6164	36.73	39.73	7.94	25.63	55.21	8.72	45.54	17.44	53.42
3722	96.29	47.51	74.34	53.1	64.3	69.06	58.22	57.85	52.99	65.1	23.25	107.04	43.98	26.46	31.03	30	84.53	100.25	97.8755	95.6303	36.74	39.74	7.97	25.67	55.26	8.75	45.6	17.49	53.42
3721	96.3	47.5	74.33	53.1	64.31	69.08	58.22	57.83	52.98	65.09	23.29	107.05	44	26.51	31.05	30.08	84.57	100.27	97.894	95.6579	36.76	39.76	7.99	25.72	55.31	8.79	45.66	17.53	53.43
3720	96.3	47.49	74.32	53.09	64.31	69.09	58.21	57.81	52.97	65.08	23.34	107.06	44.01	26.57	31.07	30.15	84.62	100.29	97.9023	95.6716	36.77	39.77	8.02	25.76	55.37	8.83	45.72	17.58	53.43
3719	96.31	47.48	74.3	53.09	64.32	69.1	58.2	57.79	52.95	65.07	23.39	107.08	44.03	26.63	31.1	30.23	84.68	100.31	97.9103	95.6854	36.79	39.79	8.05	25.8	55.42	8.86	45.78	17.63	53.43
3718	96.31	47.47	74.28	53.09	64.31	69.12	58.19	57.77	52.94	65.06	23.43	107.1	44.05	26.69	31.12	30.31	84.73	100.34	97.9186	95.6994	36.8	39.8	8.07	25.84	55.47	8.9	45.85	17.67	53.44
3717	96.31	47.46	74.26	53.08	64.31	69.13	58.18	57.74	52.92	65.05	23.46	107.11	44.06	26.75	31.14	30.38	84.77	100.37	97.9278	95.7137	36.82	39.82	8.1	25.89	55.53	8.94	45.91	17.72	53.44
3716	96.31	47.44	74.24	53.08	64.3	69.14	58.17	57.71	52.91	65.03	23.5	107.12	44.08	26.81	31.17	30.46	84.81	100.4	97.938	95.7284	36.83	39.83	8.13	25.93	55.58	8.98	45.97	17.77	53.45
3715	96.3	47.43	74.21	53.07	64.29	69.15	58.16	57.68	52.89	65.02	23.54	107.14	44.1	26.87	31.19	30.54	84.86	100.42	97.9493	95.7438	36.85	39.85	8.16	25.98	55.64	9.02	46.04	17.81	53.45
3714	96.3	47.42	74.19	53.06	64.28	69.15	58.14	57.65	52.87	65	23.59	107.16	44.12	26.93	31.22	30.62	84.92	100.44	97.9611	95.7597	36.87	39.87	8.19	26.02	55.69	9.06	46.1	17.86	53.46
3713	96.29	47.4	74.15	53.05	64.27	69.16	58.13	57.62	52.84	64.98	23.64	107.18	44.13	26.99	31.24	30.7	84.97	100.46	97.9728	95.7764	36.88	39.88	8.21	26.06	55.75	9.11	46.16	17.91	53.47
3712	96.28	47.38	74.12	53.03	64.25	69.17	58.12	57.58	52.82	64.96	23.68	107.19	44.15	27.05	31.26	30.78	85.02	100.49	97.9839	95.7936	36.9	39.9	8.24	26.11	55.81	9.15	46.23	17.96	53.47
3711	96.27	47.37	74.09	53.02	64.24	69.17	58.1	57.55	52.8	64.93	23.71	107.21	44.17	27.12	31.29	30.86	85.06	100.52	97.994	95.8114	36.91	39.91	8.27	26.16	55.86	9.19	46.29	18.01	53.48
3710	96.26	47.35	74.05	53.01	64.22	69.18	58.09	57.51	52.77	64.9	23.76	107.22	44.19	27.18	31.31	30.95	85.12	100.55	98.0029	95.8297	36.93	39.93	8.3	26.21	55.92	9.24	46.36	18.06	53.48
3709	96.24	47.33	74	52.99	64.21	69.18	58.07	57.46	52.74	64.88	23.81	107.24	44.21	27.24	31.34	31.03	85.18	100.58	98.011	95.8484	36.95	39.95	8.33	26.25	55.98	9.28	46.43	18.11	53.49
3708	96.23	47.32	73.96	52.97	64.19	69.19	58.05	57.42	52.71	64.84	23.86	107.27	44.23	27.31	31.36	31.11	85.23	100.6	98.0189	95.8674	36.96	39.96	8.36	26.3	56.03	9.32	46.5	18.17	53.49
3707	96.21	47.3	73.91	52.95	64.18	69.19	58.03	57.37	52.68	64.81	23.9	107.29	44.24	27.37	31.39	31.2	85.29	100.63	98.0271	95.8867	36.98	39.98	8.39	26.35	56.09	9.37	46.57	18.22	53.5
3706	96.19	47.28	73.86	52.93	64.16	69.19	58.01	57.31	52.65	64.77	23.94	107.31	44.26	27.44	31.41	31.28	85.34	100.66	98.0361	95.9062	37	40	8.42	26.4	56.15	9.41	46.63	18.27	53.5
3705	96.16	47.25	73.8	52.9	64.14	69.19	57.98	57.25	52.61	64.73	23.98	107.32	44.28	27.51	31.44	31.37	85.39	100.69	98.0464	95.9259	37.02	40.02	8.45	26.46	56.21	9.46	46.7	18.32	53.51
3704	96.14	47.23	73.73	52.88	64.11	69.19	57.96	57.19	52.58	64.68	24.02	107.33	44.3	27.57	31.47	31.46	85.43	100.71	98.0578	95.9457	37.04	40.04	8.49	26.51	56.27	9.51	46.77	18.38	53.52
3703	96.11	47.21	73.67	52.84	64.08	69.19	57.93	57.11	52.54	64.63	24.07	107.35	44.32	27.64	31.49	31.54	85.48	100.74	98.0702	95.9655	37.05	40.05	8.52	26.56	56.33	9.55	46.83	18.43	53.52
3702	96.08	47.18	73.59	52.81	64.05	69.19	57.9	57.04	52.5	64.58	24.11	107.36	44.34	27.71	31.52	31.63	85.53	100.76	98.0831	95.9853	37.07	40.07	8.55	26.61	56.39	9.6	46.9	18.49	53.53
3701	96.04	47.16	73.51	52.77	64.01	69.19	57.87	56.95	52.45	64.52	24.15	107.38	44.36	27.78	31.54	31.72	85.58	100.79	98.0959	96.0052	37.09	40.09	8.58	26.66	56.45	9.65	46.98	18.54	53.53
3700	96	47.13	73.43	52.73	63.96	69.19	57.84	56.86	52.41	64.45	24.19	107.39	44.38	27.85	31.57	31.81	85.63	100.81	98.1084	96.0252	37.11	40.11	8.61	26.72	56.51	9.7	47.05	18.6	53.54
3699	95.96	47.1	73.34	52.68	63.91	69.18	57.81	56.76	52.36	64.38	24.24	107.4	44.4	27.92	31.6	31.9	85.68	100.84	98.1204	96.0452	37.13	40.13	8.65	26.77	56.57	9.75	47.12	18.66	53.54
3698	95.92	47.08	73.24	52.63	63.85	69.18	57.77	56.66	52.3	64.3	24.3	107.42	44.42	27.99	31.62	31.99	85.74	100.87	98.132	96.0653	37.15	40.15	8.68	26.83	56.63	9.8	47.19	18.72	53.55
3697	95.87	47.05	73.14	52.58	63.79	69.17	57.73	56.54	52.25	64.22	24.35	107.44	44.44	28.06	31.65	32.08	85.8	100.89	98.1434	96.0854	37.17	40.17	8.71	26.88	56.69	9.85	47.26	18.78	53.56
3696	95.81	47.02	73.03	52.52	63.72	69.17	57.69	56.42	52.19	64.13	24.41	107.46	44.46	28.13	31.68	32.17	85.86	100.92	98.1548	96.1054	37.19	40.19	8.75	26.93	56.75	9.9	47.33	18.83	53.57
3695	95.76	46.98	72.91	52.46	63.64	69.16	57.64	56.29	52.13	64.03	24.45	107.48	44.48	28.2	31.7	32.26	85.92	100.95	98.1664	96.1254	37.21	40.21	8.78	26.99	56.81	9.95	47.4	18.89	53.58
3694	95.7	46.95	72.79	52.39	63.56	69.15	57.6	56.15	52.07	63.93	24.5	107.5	44.5	28.28	31.73	32.36	85.98	100.98	98.1895	96.1656	37.23	40.23	8.82	27.05	56.87	10	47.47	18.95	53.59
3693	95.64	46.92	72.66	52.32	63.47	69.15	57.55	56.01	52	63.82	24.54	107.52	44.52	28.35	31.76	32.45	86.03	101.01	98.2005	96.1859	37.25	40.25	8.85	27.11	56.93	10.05	47.54	19.01	53.59
3692	95.58	46.88	72.53	52.25	63.37	69.14	57.5	55.86	51.93	63.71	24.59	107.53	44.55	28.42	31.78	32.54	86.09	101.03	98.211	96.2064	37.27	40.27	8.88	27.16	56.99	10.1	47.61	19.07	53.6
3691	95.51	46.85	72.39	52.18	63.27	69.13	57.45	55.7	51.85	63.59	24.64	107.54	44.57	28.49	31.81	32.64	86.14	101.06	98.2206	96.2271	37.29	40.29	8.92	27.22	57.05	10.15	47.69	19.13	53.6
3690	95.44	46.81	72.25	52.1	63.16	69.12	57.39	55.54	51.78	63.46	24.68	107.55	44.59	28.57	31.84	32.73	86.19	101.09	98.2295	96.2478	37.31	40.31	8.96	27.28	57.12	10.21	47.76	19.19	53.61
3689	95.38	46.78	72.11	52.02	63.05	69.11	57.34	55.37	51.7	63.32	24.73	107.57	44.61	28.64	31.87	32.83	86.25	101.11	98.2377	96.2686	37.33	40.33	8.99	27.34	57.18	10.26	47.84	19.25	53.62
3688	95.31	46.74	71.96	51.94	62.94	69.1	57.28	55.21	51.62	63.18	24.77	107.58	44.63	28.72	31.89	32.92	86.3	101.14	98.2454	96.2893	37.35	40.35	9.03	27.4	57.24	10.32	47.91	19.31	53.62
3687	95.24	46.71	71.81	51.86	62.82	69.09	57.23	55.04	51.54	63.04	24.82	107.59	44.65	28.79	31.92	33.02	86.35	101.16	98.2527	96.3097	37.37	40.37	9.06	27.46	57.3	10.37	47.98	19.38	53.63
3686	95.17	46.67	71.66	51.78	62.7	69.08	57.17	54.86	51.46	62.89	24.88	107.61	44.67	28.87	31.95	33.11	86.4	101.19	98.2598	96.33	37.39	40.39	9.1	27.52	57.36	10.43	48.04	19.44	53.64
3685	95.1	46.63	71.51	51.71	62.59	69.08	57.11	54.69	51.38	62.73	24.94	107.62	44.69	28.94	31.97	33.21	86.46	101.21	98.2667	96.3502	37.41	40.41	9.14	27.58	57.42	10.48	48.11	19.5	53.65
3684	95.04	46.6	71.37	51.63	62.47	69.07	57.06	54.52	51.3	62.58	25	107.64	44.71	29.02	32	33.3	86.53	101.24	98.2735	96.3703	37.43	40.43	9.17	27.64	57.48	10.54	48.18	19.56	53.65
3683	94.98	46.57	71.22	51.56	62.36	69.06	57	54.36	51.23	62.42	25.05	107.65	44.73	29.09	32.03	33.4	86.58	101.26	98.2805	96.3904	37.46	40.46	9.21	27.7	57.54	10.59	48.26	19.62	53.66
3682	94.92	46.53	71.08	51.49	62.25	69.06	56.95	54.19	51.15	62.25	25.09	107.67	44.75	29.17	32.05	33.5	86.63	101.29	98.288	96.4107	37.48	40.48	9.25	27.76	57.6	10.65	48.33	19.68	53.66
3681	94.87	46.5	70.94	51.42	62.15	69.05	56.89	54.03	51.08	62.09	25.13	107.68	44.78	29.25	32.08	33.59	86.68	101.31	98.2962	96.431	37.5	40.5	9.28	27.82	57.66	10.7	48.4	19.75	53.67
3680	94.82	46.47	70.81	51.36	62.05	69.05	56.84	53.87	51.01	61.92	25.17	107.69	44.8	29.32	32.11	33.69	86.73	101.34	98.3055	96.4514	37.52	40.52	9.32	27.88	57.72	10.76	48.48	19.81	53.67
3679	94.77	46.44	70.68	51.31	61.95	69.04	56.79	53.72	50.94	61.76	25.23	107.7	44.82	29.4	32.13	33.79	86.79	101.36	98.316	96.4719	37.54	40.54	9.36	27.94	57.78	10.82	48.55	19.87	53.68
3678	94.73	46.41	70.56	51.25	61.86	69.04	56.75	53.58	50.88	61.59	25.29	107.71	44.84	29.48	32.16	33.89	86.85	101.38	98.3275	96.4923	37.56	40.56	9.4	28	57.84	10.87	48.62	19.94	53.68
3677	94.7	46.39	70.44	51.21	61.78	69.04	56.7	53.44	50.82	61.43	25.35	107.72	44.86	29.55	32.19	33.98	86.91	101.41	98.3397	96.5128	37.58	40.58	9.44	28.05	57.9	10.93	48.69	20	53.69
3676	94.67	46.36	70.33	51.16	61.71	69.04	56.66	53.31	50.77	61.26	25.41	107.74	44.88	29.63	32.21	34.08	86.97	101.44	98.3521	96.5332	37.6	40.6	9.47	28.11	57.96	10.99	48.76	20.07	53.7
3675	94.65	46.34	70.23	51.13	61.65	69.05	56.62	53.19	50.72	61.1	25.45	107.76	44.9	29.71	32.24	34.18	87.03	101.47	98.3639	96.5538	37.63	40.63	9.51	28.17	58.02	11.05	48.83	20.13	53.71
3674	94.64	46.32	70.13	51.09	61.59	69.05	56.58	53.07	50.67	60.94	25.5	107.78	44.92	29.79	32.26	34.28	87.08	101.5	98.375	96.5745	37.65	40.65	9.55	28.23	58.08	11.1	48.9	20.19	53.72
3673	94.63	46.3	70.03	51.07	61.55	69.05	56.54	52.96	50.63	60.78	25.55	107.79	44.94	29.86	32.29	34.38	87.13	101.53	98.3853	96.5953	37.67	40.67	9.59	28.29	58.14	11.16	48.98	20.26	53.73
3672	94.63	46.28	69.95	51.04	61.51	69.06	56.5	52.85	50.59	60.62	25.6	107.81	44.96	29.94	32.32	34.48	87.18	101.55	98.3952	96.6163	37.69	40.69	9.63	28.35	58.2	11.22	49.05	20.32	53.74
3671	94.63	46.27	69.87	51.02	61.48	69.07	56.47	52.75	50.55	60.47	25.65	107.82	44.98	30.02	32.34	34.57	87.24	101.57	98.4053	96.6374	37.71	40.71	9.67	28.41	58.26	11.28	49.12	20.39	53.74
3670	94.64	46.25	69.79	51.01	61.46	69.08	56.43	52.66	50.52	60.31	25.7	107.83	45	30.1	32.37	34.67	87.29	101.6	98.4162	96.6585	37.73	40.73	9.71	28.47	58.32	11.34	49.2	20.45	53.75
3669	94.65	46.24	69.72	50.99	61.44	69.09	56.4	52.56	50.49	60.16	25.75	107.84	45.02	30.18	32.39	34.77	87.35	101.62	98.4283	96.6799	37.75	40.75	9.75	28.53	58.38	11.4	49.27	20.52	53.75
3668	94.67	46.23	69.65	50.98	61.43	69.1	56.36	52.47	50.46	60.01	25.81	107.85	45.04	30.26	32.42	34.87	87.41	101.64	98.4416	96.7016	37.77	40.77	9.79	28.59	58.44	11.46	49.34	20.58	53.76
3667	94.69	46.22	69.58	50.97	61.42	69.11	56.33	52.38	50.43	59.86	25.86	107.87	45.06	30.34	32.44	34.97	87.47	101.67	98.4707	96.7467	37.8	40.8	9.83	28.65	58.5	11.52	49.41	20.65	53.77
3666	94.72	46.2	69.51	50.95	61.41	69.12	56.29	52.28	50.39	59.72	25.91	107.88	45.07	30.42	32.47	35.07	87.53	101.7	98.4856	96.7702	37.82	40.82	9.87	28.71	58.56	11.58	49.48	20.72	53.78
3665	94.74	46.19	69.44	50.93	61.4	69.13	56.25	52.19	50.36	59.57	25.96	107.9	45.09	30.49	32.49	35.17	87.59	101.73	98.5003	96.7942	37.84	40.84	9.91	28.77	58.62	11.64	49.56	20.78	53.79
3664	94.77	46.18	69.37	50.91	61.38	69.14	56.21	52.1	50.32	59.43	26.02	107.91	45.11	30.57	32.52	35.27	87.65	101.76	98.5145	96.8186	37.86	40.86	9.95	28.83	58.68	11.7	49.63	20.85	53.8
3663	94.79	46.17	69.3	50.88	61.35	69.15	56.17	52	50.29	59.28	26.07	107.93	45.13	30.65	32.54	35.37	87.7	101.78	98.5284	96.8431	37.88	40.88	9.99	28.89	58.74	11.76	49.7	20.91	53.81
3662	94.82	46.16	69.23	50.85	61.32	69.16	56.13	51.89	50.24	59.14	26.12	107.95	45.15	30.73	32.56	35.47	87.76	101.81	98.5421	96.8679	37.9	40.9	10.03	28.95	58.8	11.82	49.77	20.98	53.81
3661	94.84	46.14	69.15	50.81	61.28	69.16	56.08	51.79	50.2	58.99	26.17	107.96	45.17	30.81	32.59	35.56	87.82	101.83	98.5558	96.8927	37.92	40.92	10.07	29.01	58.86	11.88	49.84	21.04	53.82
3660	94.86	46.13	69.07	50.76	61.24	69.17	56.03	51.67	50.14	58.84	26.23	107.98	45.19	30.89	32.61	35.66	87.88	101.86	98.5697	96.9175	37.94	40.94	10.11	29.07	58.92	11.94	49.91	21.11	53.83
3659	94.88	46.11	68.99	50.71	61.18	69.18	55.98	51.55	50.09	58.69	26.28	108	45.21	30.97	32.64	35.76	87.94	101.89	98.5838	96.9425	37.96	40.96	10.15	29.14	58.98	12	49.99	21.18	53.84
3658	94.9	46.1	68.9	50.65	61.11	69.18	55.92	51.42	50.02	58.55	26.34	108.02	45.23	31.05	32.66	35.86	88	101.92	98.5979	96.9675	37.98	40.98	10.19	29.2	59.04	12.07	50.06	21.24	53.85
3657	94.91	46.08	68.8	50.58	61.03	69.18	55.86	51.28	49.95	58.4	26.39	108.03	45.24	31.13	32.69	35.96	88.06	101.95	98.6117	96.9925	38	41	10.24	29.26	59.1	12.13	50.13	21.31	53.86
3656	94.92	46.06	68.7	50.5	60.94	69.19	55.79	51.13	49.87	58.24	26.45	108.05	45.26	31.21	32.71	36.06	88.12	101.97	98.6251	97.0176	38.02	41.02	10.28	29.32	59.16	12.19	50.21	21.38	53.87
3655	94.93	46.04	68.59	50.41	60.84	69.19	55.72	50.98	49.79	58.09	26.5	108.06	45.28	31.29	32.74	36.16	88.19	102	98.6379	97.0426	38.04	41.04	10.32	29.39	59.22	12.26	50.29	21.46	53.88
3654	94.94	46.03	68.47	50.31	60.73	69.19	55.64	50.82	49.7	57.94	26.55	108.08	45.3	31.37	32.76	36.26	88.25	102.04	98.6502	97.0676	38.05	41.05	10.36	29.45	59.28	12.32	50.37	21.53	53.89
3653	94.94	46	68.35	50.2	60.62	69.19	55.56	50.64	49.6	57.78	26.61	108.09	45.32	31.45	32.78	36.36	88.31	102.06	98.6621	97.0922	38.07	41.07	10.41	29.52	59.33	12.39	50.44	21.59	53.9
3652	94.95	45.98	68.23	50.09	60.5	69.19	55.48	50.46	49.5	57.62	26.66	108.1	45.34	31.53	32.81	36.46	88.37	102.09	98.6736	97.1167	38.09	41.09	10.45	29.58	59.39	12.45	50.52	21.66	53.91
3651	94.95	45.96	68.1	49.97	60.37	69.19	55.4	50.28	49.39	57.46	26.71	108.12	45.36	31.61	32.83	36.55	88.42	102.11	98.685	97.1407	38.12	41.12	10.49	29.64	59.45	12.51	50.59	21.72	53.91
3650	94.95	45.94	67.97	49.84	60.24	69.18	55.3	50.08	49.27	57.3	26.76	108.13	45.38	31.69	32.86	36.65	88.47	102.13	98.6962	97.1645	38.14	41.14	10.53	29.69	59.51	12.57	50.65	21.78	53.91
3649	94.95	45.92	67.84	49.71	60.11	69.18	55.21	49.87	49.14	57.14	26.8	108.14	45.4	31.77	32.88	36.75	88.52	102.15	98.7072	97.1879	38.16	41.16	10.57	29.74	59.56	12.63	50.72	21.84	53.92
3648	94.95	45.89	67.7	49.57	59.97	69.18	55.11	49.66	49.01	56.98	26.85	108.16	45.41	31.85	32.91	36.85	88.57	102.18	98.7178	97.211	38.18	41.18	10.62	29.8	59.62	12.69	50.78	21.91	53.92
3647	94.94	45.87	67.56	49.43	59.84	69.18	55.02	49.45	48.88	56.82	26.9	108.17	45.43	31.92	32.93	36.94	88.62	102.2	98.7281	97.2338	38.2	41.2	10.66	29.86	59.67	12.76	50.85	21.97	53.93
3646	94.94	45.85	67.42	49.28	59.71	69.17	54.91	49.22	48.74	56.65	26.95	108.19	45.45	32	32.96	37.04	88.67	102.23	98.7383	97.2565	38.22	41.22	10.7	29.92	59.73	12.82	50.91	22.04	53.94
3645	94.94	45.82	67.28	49.14	59.57	69.17	54.81	49	48.6	56.49	27	108.2	45.47	32.08	32.98	37.14	88.73	102.25	98.7483	97.279	38.23	41.23	10.74	29.98	59.79	12.88	50.98	22.11	53.95
3644	94.93	45.79	67.14	48.99	59.44	69.16	54.71	48.77	48.45	56.32	27.05	108.21	45.49	32.16	33.01	37.24	88.78	102.28	98.7587	97.3014	38.25	41.25	10.79	30.05	59.84	12.95	51.05	22.17	53.95
3643	94.92	45.77	67	48.84	59.31	69.15	54.61	48.53	48.3	56.15	27.1	108.23	45.51	32.24	33.03	37.33	88.85	102.31	98.7696	97.3236	38.26	41.26	10.83	30.11	59.9	13.01	51.12	22.24	53.96
3642	94.92	45.74	66.86	48.69	59.18	69.15	54.5	48.3	48.15	55.99	27.16	108.25	45.53	32.32	33.05	37.43	88.91	102.34	98.7812	97.3458	38.28	41.28	10.87	30.17	59.96	13.08	51.19	22.31	53.97
3641	94.91	45.71	66.72	48.54	59.05	69.13	54.4	48.06	48	55.82	27.22	108.26	45.55	32.4	33.08	37.53	88.98	102.37	98.7937	97.3681	38.29	41.29	10.92	30.24	60.02	13.15	51.26	22.39	53.98
3640	94.89	45.68	66.58	48.39	58.92	69.12	54.3	47.82	47.86	55.65	27.27	108.28	45.57	32.47	33.1	37.62	89.04	102.4	98.8206	97.4128	38.31	41.31	10.96	30.31	60.08	13.21	51.34	22.46	53.99
3639	94.88	45.65	66.44	48.25	58.79	69.11	54.2	47.58	47.71	55.48	27.32	108.29	45.58	32.55	33.12	37.72	89.1	102.43	98.8345	97.4353	38.32	41.32	11	30.37	60.13	13.27	51.42	22.52	54
3638	94.86	45.62	66.3	48.11	58.66	69.09	54.1	47.34	47.56	55.3	27.37	108.31	45.6	32.63	33.15	37.82	89.15	102.46	98.8482	97.458	38.34	41.34	11.05	30.42	60.19	13.34	51.49	22.58	54
3637	94.84	45.58	66.17	47.97	58.53	69.07	54.01	47.11	47.42	55.13	27.41	108.32	45.62	32.71	33.17	37.91	89.19	102.48	98.8617	97.4808	38.36	41.36	11.09	30.48	60.24	13.4	51.55	22.65	54.01
3636	94.82	45.55	66.03	47.84	58.4	69.05	53.91	46.88	47.27	54.95	27.45	108.33	45.64	32.79	33.19	38.01	89.23	102.5	98.8747	97.5038	38.37	41.37	11.13	30.53	60.3	13.46	51.61	22.71	54.01
3635	94.79	45.51	65.9	47.72	58.27	69.02	53.82	46.65	47.14	54.77	27.49	108.34	45.65	32.86	33.22	38.1	89.28	102.52	98.8875	97.5269	38.39	41.39	11.18	30.59	60.35	13.52	51.67	22.77	54.02
3634	94.77	45.48	65.77	47.6	58.14	68.99	53.73	46.43	47	54.59	27.55	108.34	45.67	32.94	33.24	38.2	89.34	102.54	98.9002	97.5501	38.4	41.4	11.22	30.65	60.4	13.59	51.73	22.84	54.02
3633	94.73	45.44	65.63	47.49	58.02	68.96	53.64	46.21	46.87	54.41	27.62	108.36	45.69	33.02	33.26	38.29	89.4	102.57	98.9131	97.5735	38.41	41.41	11.26	30.71	60.45	13.65	51.79	22.9	54.02
3632	94.7	45.4	65.5	47.38	57.9	68.93	53.56	46	46.75	54.22	27.68	108.38	45.7	33.1	33.28	38.39	89.47	102.59	98.9262	97.5971	38.42	41.42	11.31	30.77	60.51	13.72	51.86	22.97	54.03
3631	94.66	45.36	65.37	47.28	57.78	68.9	53.47	45.79	46.63	54.04	27.73	108.39	45.72	33.17	33.3	38.48	89.53	102.62	98.9398	97.6209	38.43	41.43	11.35	30.83	60.56	13.79	51.93	23.04	54.04
3630	94.63	45.32	65.23	47.19	57.66	68.86	53.39	45.59	46.52	53.85	27.77	108.41	45.73	33.25	33.32	38.58	89.59	102.65	98.9535	97.6451	38.45	41.45	11.4	30.9	60.61	13.85	52	23.11	54.04
3629	94.59	45.28	65.1	47.1	57.55	68.82	53.31	45.39	46.41	53.66	27.8	108.41	45.75	33.33	33.34	38.67	89.63	102.68	98.9675	97.6696	38.46	41.46	11.44	30.96	60.66	13.92	52.06	23.17	54.05
3628	94.55	45.24	64.97	47.02	57.44	68.78	53.23	45.2	46.31	53.46	27.85	108.42	45.76	33.41	33.36	38.76	89.68	102.7	98.9814	97.6945	38.47	41.47	11.48	31.01	60.72	13.98	52.12	23.23	54.05
3627	94.51	45.2	64.83	46.95	57.34	68.75	53.15	45.01	46.21	53.27	27.9	108.43	45.77	33.48	33.38	38.86	89.73	102.72	98.9951	97.7198	38.48	41.48	11.53	31.07	60.77	14.04	52.18	23.3	54.06
3626	94.47	45.16	64.69	46.88	57.25	68.71	53.07	44.83	46.12	53.07	27.95	108.44	45.79	33.56	33.39	38.95	89.79	102.75	99.0086	97.7453	38.49	41.49	11.57	31.13	60.82	14.11	52.24	23.36	54.06
3625	94.43	45.12	64.56	46.83	57.16	68.67	52.99	44.66	46.03	52.88	27.99	108.46	45.8	33.63	33.41	39.04	89.85	102.77	99.022	97.771	38.5	41.5	11.61	31.19	60.87	14.17	52.29	23.43	54.07
3624	94.39	45.08	64.42	46.77	57.08	68.63	52.91	44.5	45.95	52.68	28.04	108.47	45.81	33.71	33.43	39.13	89.91	102.8	99.0355	97.7966	38.5	41.5	11.66	31.26	60.92	14.24	52.35	23.5	54.07
3623	94.35	45.04	64.29	46.73	57	68.6	52.83	44.34	45.87	52.49	28.1	108.48	45.83	33.78	33.44	39.22	89.98	102.83	99.0493	97.8222	38.5	41.5	11.7	31.32	60.97	14.3	52.42	23.57	54.08
3622	94.31	45.01	64.15	46.68	56.93	68.57	52.75	44.18	45.79	52.3	28.15	108.49	45.84	33.86	33.46	39.31	90.04	102.86	99.0632	97.8475	38.51	41.51	11.75	31.38	61.02	14.37	52.49	23.65	54.09
3621	94.27	44.97	64.01	46.64	56.87	68.53	52.67	44.03	45.72	52.1	28.2	108.5	45.85	33.93	33.47	39.4	90.1	102.88	99.0771	97.8727	38.51	41.51	11.8	31.44	61.07	14.44	52.55	23.72	54.09
3620	94.24	44.94	63.88	46.6	56.81	68.5	52.59	43.88	45.65	51.91	28.24	108.51	45.86	34.01	33.49	39.49	90.15	102.9	99.0907	97.8977	38.51	41.51	11.84	31.5	61.11	14.51	52.62	23.79	54.1
3619	94.21	44.9	63.74	46.57	56.75	68.48	52.51	43.73	45.58	51.73	28.28	108.52	45.87	34.08	33.5	39.58	90.2	102.92	99.1037	97.9225	38.51	41.51	11.88	31.56	61.16	14.57	52.69	23.86	54.11
3618	94.17	44.87	63.6	46.53	56.7	68.46	52.42	43.58	45.51	51.54	28.32	108.53	45.88	34.16	33.51	39.67	90.25	102.94	99.1162	97.9469	38.52	41.52	11.93	31.62	61.21	14.64	52.74	23.92	54.11
3617	94.14	44.84	63.46	46.5	56.65	68.43	52.34	43.44	45.45	51.36	28.37	108.53	45.89	34.23	33.53	39.75	90.3	102.96	99.1281	97.9709	38.52	41.52	11.97	31.67	61.25	14.7	52.8	23.98	54.11
3616	94.12	44.81	63.33	46.47	56.6	68.42	52.25	43.3	45.38	51.18	28.42	108.54	45.9	34.3	33.54	39.84	90.36	102.98	99.1396	97.9944	38.52	41.52	12.02	31.73	61.29	14.76	52.85	24.04	54.11
3615	94.09	44.78	63.19	46.44	56.56	68.4	52.16	43.16	45.32	51.01	28.47	108.56	45.91	34.37	33.55	39.92	90.42	103.01	99.151	98.0173	38.53	41.53	12.06	31.78	61.33	14.82	52.89	24.09	54.1
3614	94.07	44.75	63.05	46.41	56.52	68.39	52.07	43.02	45.25	50.84	28.51	108.57	45.92	34.44	33.56	40.01	90.47	103.04	99.1623	98.0397	38.53	41.53	12.1	31.83	61.37	14.88	52.93	24.15	54.1
3613	94.05	44.72	62.92	46.37	56.48	68.39	51.97	42.88	45.18	50.67	28.55	108.58	45.93	34.51	33.57	40.09	90.53	103.06	99.1846	98.0833	38.54	41.54	12.15	31.89	61.41	14.94	52.97	24.2	54.09
3612	94.03	44.7	62.78	46.34	56.44	68.38	51.88	42.74	45.11	50.51	28.59	108.59	45.94	34.58	33.58	40.17	90.58	103.08	99.1952	98.1047	38.53	41.53	12.19	31.94	61.45	15	53.01	24.26	54.09
3611	94.01	44.67	62.64	46.3	56.4	68.38	51.78	42.6	45.04	50.36	28.62	108.6	45.95	34.65	33.59	40.25	90.62	103.1	99.2051	98.126	38.53	41.53	12.23	31.99	61.49	15.07	53.05	24.32	54.09
3610	93.99	44.64	62.51	46.26	56.36	68.38	51.68	42.46	44.97	50.21	28.66	108.61	45.96	34.72	33.6	40.33	90.68	103.12	99.2144	98.147	38.52	41.52	12.28	32.05	61.52	15.13	53.1	24.38	54.1
3609	93.98	44.62	62.37	46.22	56.31	68.39	51.58	42.32	44.89	50.06	28.71	108.61	45.96	34.79	33.61	40.4	90.74	103.14	99.2231	98.1678	38.52	41.52	12.32	32.1	61.56	15.19	53.15	24.44	54.1
3608	93.97	44.59	62.23	46.18	56.27	68.39	51.47	42.17	44.81	49.91	28.75	108.62	45.97	34.85	33.61	40.48	90.78	103.16	99.2314	98.1885	38.51	41.51	12.36	32.15	61.6	15.25	53.19	24.5	54.1
3607	93.95	44.57	62.09	46.13	56.22	68.4	51.36	42.02	44.73	49.77	28.79	108.62	45.98	34.92	33.62	40.56	90.83	103.18	99.2397	98.2091	38.51	41.51	12.41	32.2	61.63	15.31	53.23	24.55	54.09
3606	93.94	44.54	61.95	46.08	56.18	68.41	51.26	41.87	44.65	49.63	28.82	108.63	45.98	34.99	33.62	40.63	90.87	103.19	99.2481	98.2298	38.5	41.5	12.45	32.25	61.67	15.37	53.27	24.6	54.08
3605	93.93	44.51	61.82	46.03	56.12	68.41	51.15	41.72	44.56	49.49	28.85	108.63	45.99	35.05	33.62	40.7	90.91	103.21	99.257	98.2506	38.5	41.5	12.49	32.3	61.7	15.43	53.3	24.66	54.08
3604	93.92	44.49	61.68	45.98	56.07	68.42	51.03	41.56	44.47	49.36	28.88	108.63	46	35.12	33.62	40.77	90.95	103.22	99.2663	98.2716	38.49	41.49	12.54	32.36	61.74	15.49	53.34	24.71	54.07
3603	93.91	44.46	61.54	45.92	56.01	68.43	50.92	41.41	44.38	49.22	28.91	108.63	46	35.18	33.62	40.84	91	103.24	99.2759	98.2929	38.47	41.47	12.58	32.41	61.77	15.56	53.37	24.77	54.07
3602	93.9	44.44	61.39	45.86	55.95	68.44	50.8	41.25	44.28	49.08	28.96	108.63	46	35.25	33.62	40.91	91.06	103.26	99.2855	98.3143	38.46	41.46	12.62	32.46	61.8	15.62	53.4	24.83	54.07
3601	93.89	44.41	61.25	45.79	55.89	68.44	50.68	41.09	44.18	48.94	29.01	108.64	46.01	35.31	33.62	40.98	91.12	103.27	99.2948	98.3358	38.45	41.45	12.66	32.51	61.83	15.68	53.44	24.88	54.07
3600	93.88	44.38	61.11	45.73	55.82	68.44	50.56	40.92	44.08	48.8	29.06	108.64	46.01	35.37	33.61	41.04	91.17	103.28	99.3036	98.3575	38.43	41.43	12.71	32.55	61.86	15.74	53.47	24.93	54.07
3599	93.86	44.35	60.96	45.66	55.75	68.45	50.44	40.75	43.97	48.66	29.08	108.65	46.01	35.44	33.61	41.11	91.22	103.3	99.3117	98.3792	38.42	41.42	12.75	32.6	61.89	15.8	53.5	24.98	54.06
3598	93.85	44.32	60.82	45.59	55.67	68.45	50.32	40.58	43.87	48.51	29.1	108.65	46.01	35.5	33.6	41.17	91.25	103.32	99.3194	98.4009	38.41	41.41	12.79	32.64	61.92	15.86	53.53	25.03	54.05
3597	93.84	44.3	60.67	45.51	55.58	68.45	50.19	40.4	43.75	48.36	29.12	108.65	46.01	35.56	33.59	41.23	91.29	103.33	99.3266	98.4226	38.39	41.39	12.83	32.68	61.95	15.92	53.55	25.08	54.04
3596	93.82	44.27	60.52	45.44	55.49	68.45	50.07	40.23	43.64	48.21	29.16	108.65	46.01	35.62	33.58	41.3	91.33	103.34	99.3336	98.4443	38.37	41.37	12.87	32.72	61.98	15.98	53.58	25.12	54.03
3595	93.81	44.24	60.37	45.36	55.4	68.44	49.94	40.05	43.52	48.05	29.2	108.65	46.01	35.69	33.57	41.36	91.39	103.35	99.3405	98.466	38.35	41.35	12.91	32.76	62.01	16.03	53.59	25.17	54.02
3594	93.79	44.2	60.22	45.27	55.31	68.44	49.81	39.86	43.41	47.89	29.24	108.66	46.01	35.75	33.56	41.42	91.45	103.37	99.3474	98.4878	38.33	41.33	12.96	32.8	62.03	16.09	53.61	25.22	54.02
3593	93.77	44.17	60.07	45.19	55.21	68.43	49.68	39.68	43.29	47.73	29.27	108.67	46	35.81	33.55	41.47	91.5	103.38	99.3541	98.5095	38.3	41.3	13	32.84	62.06	16.15	53.62	25.27	54.01
3592	93.75	44.14	59.91	45.1	55.11	68.42	49.55	39.49	43.16	47.56	29.29	108.68	46	35.87	33.53	41.53	91.55	103.4	99.3605	98.5312	38.27	41.27	13.04	32.89	62.08	16.21	53.64	25.31	54
3591	93.73	44.11	59.76	45.01	55.01	68.41	49.42	39.31	43.04	47.39	29.32	108.68	46	35.92	33.52	41.59	91.6	103.42	99.3665	98.5527	38.25	41.25	13.08	32.94	62.11	16.27	53.66	25.36	54
3590	93.71	44.08	59.6	44.92	54.91	68.4	49.28	39.12	42.91	47.22	29.34	108.69	45.99	35.98	33.51	41.65	91.65	103.43	99.3721	98.5742	38.22	41.22	13.12	32.98	62.13	16.33	53.67	25.4	53.99
3589	93.69	44.04	59.44	44.83	54.8	68.38	49.15	38.93	42.78	47.04	29.36	108.69	45.99	36.04	33.5	41.71	91.7	103.44	99.3773	98.5954	38.19	41.19	13.16	33.03	62.15	16.38	53.68	25.43	53.97
3588	93.66	44.01	59.29	44.74	54.7	68.37	49.02	38.73	42.66	46.86	29.39	108.69	45.98	36.1	33.49	41.76	91.74	103.45	99.3822	98.6165	38.16	41.16	13.2	33.07	62.17	16.44	53.69	25.47	53.96
3587	93.64	43.97	59.13	44.64	54.59	68.36	48.88	38.54	42.52	46.68	29.41	108.69	45.98	36.15	33.47	41.82	91.79	103.46	99.3869	98.6374	38.13	41.13	13.24	33.12	62.2	16.5	53.7	25.51	53.95
3586	93.61	43.94	58.97	44.55	54.49	68.34	48.74	38.35	42.39	46.49	29.43	108.69	45.97	36.21	33.46	41.88	91.84	103.47	99.3957	98.6785	38.1	41.1	13.28	33.17	62.22	16.55	53.71	25.55	53.93
3585	93.59	43.91	58.81	44.45	54.38	68.33	48.61	38.16	42.26	46.31	29.45	108.69	45.97	36.26	33.46	41.94	91.88	103.48	99.3998	98.6987	38.06	41.06	13.32	33.22	62.24	16.61	53.72	25.58	53.92
3584	93.56	43.87	58.65	44.35	54.28	68.31	48.47	37.97	42.13	46.12	29.46	108.69	45.96	36.31	33.45	42	91.91	103.48	99.4036	98.7187	38.03	41.03	13.36	33.28	62.26	16.66	53.73	25.62	53.92
3583	93.53	43.83	58.49	44.25	54.18	68.29	48.34	37.78	41.99	45.93	29.48	108.68	45.95	36.36	33.44	42.07	91.95	103.49	99.4073	98.7387	38	41	13.39	33.34	62.28	16.71	53.75	25.65	53.91
3582	93.5	43.8	58.33	44.15	54.08	68.27	48.2	37.59	41.86	45.74	29.5	108.68	45.94	36.41	33.44	42.13	91.99	103.5	99.411	98.7588	37.98	40.98	13.43	33.41	62.29	16.77	53.76	25.69	53.9
3581	93.47	43.76	58.17	44.05	53.98	68.25	48.06	37.4	41.72	45.55	29.52	108.68	45.94	36.46	33.43	42.19	92.04	103.5	99.4151	98.7791	37.95	40.95	13.47	33.47	62.31	16.82	53.78	25.73	53.9
3580	93.43	43.72	58.01	43.95	53.87	68.23	47.93	37.21	41.59	45.36	29.55	108.68	45.93	36.51	33.43	42.26	92.09	103.51	99.4201	98.7999	37.92	40.92	13.51	33.53	62.33	16.87	53.8	25.77	53.89
3579	93.4	43.68	57.84	43.85	53.77	68.21	47.79	37.03	41.45	45.17	29.57	108.68	45.92	36.56	33.43	42.33	92.14	103.52	99.4264	98.8211	37.91	40.91	13.55	33.59	62.35	16.93	53.83	25.82	53.88
3578	93.36	43.64	57.68	43.75	53.67	68.19	47.66	36.84	41.32	44.97	29.59	108.69	45.91	36.61	33.43	42.4	92.18	103.53	99.4344	98.8429	37.9	40.9	13.59	33.65	62.36	16.98	53.87	25.87	53.87
3577	93.31	43.6	57.52	43.65	53.56	68.17	47.52	36.66	41.18	44.78	29.6	108.7	45.9	36.65	33.44	42.47	92.22	103.55	99.4441	98.8654	37.89	40.89	13.63	33.7	62.38	17.03	53.91	25.92	53.87
3576	93.27	43.56	57.35	43.54	53.45	68.14	47.39	36.48	41.05	44.58	29.6	108.71	45.89	36.69	33.44	42.54	92.25	103.56	99.4554	98.8885	37.89	40.89	13.66	33.75	62.4	17.09	53.94	25.98	53.86
3575	93.22	43.52	57.19	43.44	53.35	68.12	47.26	36.3	40.91	44.38	29.6	108.71	45.88	36.74	33.45	42.61	92.29	103.57	99.4679	98.9122	37.88	40.88	13.7	33.81	62.41	17.14	53.99	26.04	53.86
3574	93.16	43.48	57.02	43.34	53.24	68.09	47.13	36.12	40.78	44.17	29.61	108.72	45.87	36.78	33.46	42.69	92.32	103.59	99.481	98.9365	37.88	40.88	13.74	33.86	62.43	17.19	54.03	26.11	53.86
3573	93.11	43.43	56.85	43.24	53.13	68.06	46.99	35.94	40.64	43.97	29.62	108.72	45.86	36.82	33.46	42.76	92.37	103.61	99.4944	98.9615	37.88	40.88	13.78	33.91	62.44	17.24	54.08	26.18	53.87
3572	93.04	43.39	56.69	43.14	53.02	68.03	46.86	35.77	40.51	43.76	29.62	108.73	45.85	36.86	33.47	42.84	92.41	103.62	99.5079	98.9869	37.87	40.87	13.81	33.97	62.45	17.3	54.13	26.26	53.87
3571	92.98	43.34	56.52	43.04	52.91	68	46.74	35.6	40.38	43.55	29.63	108.73	45.84	36.9	33.48	42.91	92.45	103.64	99.5215	99.0127	37.87	40.87	13.85	34.03	62.46	17.35	54.18	26.33	53.88
3570	92.91	43.29	56.35	42.94	52.8	67.97	46.61	35.42	40.25	43.33	29.64	108.73	45.83	36.94	33.48	42.98	92.49	103.66	99.5355	99.0387	37.85	40.85	13.89	34.09	62.47	17.4	54.22	26.4	53.88
3569	92.83	43.24	56.18	42.84	52.69	67.93	46.48	35.26	40.12	43.11	29.64	108.73	45.81	36.97	33.49	43.06	92.54	103.68	99.5499	99.065	37.84	40.84	13.92	34.16	62.48	17.45	54.26	26.47	53.88
3568	92.75	43.19	56.01	42.74	52.59	67.9	46.36	35.09	39.99	42.89	29.65	108.73	45.8	37.01	33.49	43.13	92.58	103.69	99.5648	99.0913	37.81	40.81	13.96	34.22	62.49	17.49	54.3	26.53	53.87
3567	92.66	43.14	55.84	42.64	52.48	67.86	46.23	34.92	39.86	42.66	29.66	108.73	45.78	37.05	33.5	43.2	92.62	103.7	99.5797	99.1176	37.79	40.79	13.99	34.27	62.5	17.54	54.34	26.59	53.87
3566	92.57	43.08	55.67	42.54	52.37	67.82	46.11	34.76	39.73	42.43	29.67	108.73	45.76	37.08	33.5	43.27	92.66	103.7	99.5943	99.144	37.77	40.77	14.03	34.32	62.51	17.59	54.36	26.64	53.86
3565	92.47	43.03	55.5	42.45	52.27	67.78	45.99	34.59	39.6	42.2	29.69	108.73	45.74	37.11	33.5	43.33	92.7	103.7	99.6081	99.1702	37.73	40.73	14.06	34.37	62.51	17.63	54.38	26.69	53.85
3564	92.36	42.97	55.33	42.35	52.17	67.73	45.87	34.43	39.48	41.97	29.7	108.72	45.73	37.15	33.5	43.4	92.73	103.7	99.621	99.1961	37.7	40.7	14.09	34.41	62.52	17.68	54.39	26.73	53.84
3563	92.25	42.91	55.15	42.26	52.07	67.69	45.75	34.28	39.35	41.73	29.71	108.72	45.7	37.18	33.49	43.46	92.76	103.71	99.6327	99.2216	37.66	40.66	14.12	34.45	62.52	17.72	54.4	26.78	53.83
3562	92.13	42.85	54.98	42.16	51.97	67.64	45.64	34.12	39.23	41.5	29.71	108.72	45.68	37.21	33.49	43.51	92.79	103.71	99.6433	99.2466	37.62	40.62	14.15	34.49	62.52	17.76	54.41	26.82	53.82
3561	92.01	42.79	54.8	42.07	51.88	67.58	45.52	33.97	39.11	41.26	29.71	108.71	45.66	37.24	33.48	43.57	92.82	103.72	99.653	99.2711	37.58	40.58	14.18	34.54	62.52	17.8	54.41	26.85	53.8
3560	91.88	42.72	54.63	41.98	51.79	67.53	45.41	33.82	38.99	41.03	29.71	108.7	45.63	37.26	33.46	43.62	92.84	103.72	99.6619	99.295	37.54	40.54	14.21	34.58	62.52	17.84	54.41	26.89	53.79
3559	91.74	42.65	54.45	41.89	51.7	67.47	45.3	33.67	38.87	40.79	29.71	108.7	45.61	37.29	33.45	43.67	92.88	103.73	99.6779	99.3415	37.49	40.49	14.24	34.63	62.51	17.88	54.41	26.92	53.78
3558	91.59	42.59	54.27	41.8	51.62	67.41	45.18	33.52	38.76	40.56	29.72	108.69	45.58	37.31	33.43	43.72	92.92	103.73	99.6852	99.3643	37.44	40.44	14.27	34.68	62.5	17.92	54.4	26.95	53.77
3557	91.43	42.51	54.09	41.71	51.53	67.34	45.07	33.38	38.64	40.33	29.74	108.69	45.55	37.34	33.41	43.76	92.96	103.74	99.692	99.3869	37.39	40.39	14.3	34.73	62.49	17.95	54.39	26.98	53.76
3556	91.26	42.44	53.9	41.62	51.45	67.27	44.97	33.24	38.53	40.1	29.75	108.68	45.51	37.36	33.39	43.8	93	103.73	99.6986	99.4094	37.34	40.34	14.32	34.76	62.48	17.98	54.38	27.01	53.74
3555	91.08	42.36	53.71	41.53	51.36	67.19	44.86	33.1	38.41	39.88	29.76	108.67	45.48	37.38	33.36	43.83	93.03	103.73	99.7049	99.4318	37.29	40.29	14.35	34.8	62.47	18.01	54.37	27.03	53.73
3554	90.89	42.28	53.52	41.44	51.28	67.11	44.75	32.97	38.3	39.66	29.75	108.67	45.44	37.4	33.33	43.86	93.06	103.73	99.7112	99.4539	37.23	40.23	14.37	34.83	62.45	18.04	54.35	27.05	53.72
3553	90.7	42.2	53.33	41.35	51.2	67.02	44.65	32.83	38.18	39.44	29.73	108.66	45.4	37.41	33.3	43.89	93.08	103.73	99.7177	99.4759	37.18	40.18	14.39	34.86	62.43	18.07	54.32	27.07	53.7
3552	90.49	42.12	53.14	41.26	51.12	66.93	44.54	32.7	38.07	39.23	29.72	108.65	45.36	37.42	33.26	43.91	93.1	103.72	99.7243	99.4975	37.12	40.12	14.41	34.9	62.41	18.09	54.3	27.09	53.69
3551	90.27	42.04	52.94	41.17	51.04	66.84	44.44	32.57	37.96	39.02	29.7	108.63	45.32	37.43	33.22	43.93	93.12	103.71	99.73	99.5188	37.06	40.06	14.43	34.93	62.38	18.11	54.27	27.1	53.67
3550	90.04	41.95	52.74	41.09	50.96	66.74	44.34	32.45	37.85	38.82	29.69	108.62	45.28	37.44	33.18	43.94	93.14	103.7	99.7344	99.5399	37	40	14.45	34.96	62.36	18.14	54.24	27.12	53.65
3549	89.81	41.86	52.54	41	50.88	66.63	44.24	32.32	37.74	38.63	29.68	108.6	45.23	37.44	33.13	43.95	93.16	103.69	99.7372	99.5606	36.94	39.94	14.46	34.98	62.33	18.16	54.2	27.13	53.63
3548	89.56	41.77	52.33	40.91	50.8	66.52	44.14	32.2	37.63	38.44	29.67	108.58	45.18	37.45	33.09	43.95	93.18	103.67	99.738	99.5809	36.87	39.87	14.48	35	62.29	18.18	54.16	27.13	53.61
3547	89.31	41.68	52.13	40.83	50.72	66.41	44.04	32.08	37.52	38.25	29.65	108.57	45.12	37.44	33.04	43.95	93.19	103.66	99.7367	99.6007	36.81	39.81	14.49	35.02	62.25	18.19	54.11	27.14	53.59
3546	89.04	41.58	51.92	40.74	50.65	66.3	43.94	31.96	37.41	38.07	29.62	108.56	45.07	37.44	32.98	43.95	93.21	103.65	99.7344	99.6199	36.73	39.73	14.5	35.04	62.21	18.19	54.06	27.13	53.56
3545	88.78	41.49	51.71	40.66	50.57	66.18	43.85	31.85	37.3	37.9	29.59	108.55	45.01	37.42	32.92	43.94	93.23	103.63	99.7312	99.6382	36.66	39.66	14.51	35.06	62.16	18.2	54	27.12	53.54
3544	88.51	41.4	51.5	40.57	50.5	66.06	43.75	31.73	37.19	37.73	29.55	108.53	44.95	37.41	32.86	43.92	93.23	103.61	99.7273	99.6555	36.58	39.58	14.51	35.07	62.11	18.2	53.94	27.11	53.52
3543	88.24	41.3	51.3	40.49	50.42	65.95	43.66	31.62	37.09	37.56	29.51	108.51	44.88	37.39	32.8	43.9	93.24	103.6	99.7227	99.6716	36.5	39.5	14.52	35.08	62.06	18.19	53.87	27.1	53.49
3542	87.97	41.21	51.09	40.41	50.35	65.83	43.57	31.51	36.98	37.41	29.47	108.48	44.81	37.36	32.73	43.88	93.24	103.57	99.717	99.6864	36.42	39.42	14.52	35.09	62	18.19	53.8	27.08	53.47
3541	87.7	41.12	50.89	40.33	50.28	65.72	43.48	31.4	36.88	37.25	29.43	108.45	44.74	37.33	32.66	43.84	93.23	103.54	99.7099	99.6989	36.34	39.34	14.51	35.09	61.93	18.19	53.72	27.06	53.43
3540	87.44	41.04	50.69	40.25	50.21	65.61	43.39	31.3	36.77	37.11	29.38	108.42	44.66	37.3	32.58	43.8	93.22	103.51	99.7009	99.7091	36.25	39.25	14.51	35.08	61.86	18.18	53.64	27.04	53.4
3539	87.19	40.95	50.5	40.18	50.14	65.5	43.3	31.2	36.67	36.96	29.32	108.39	44.58	37.26	32.5	43.76	93.2	103.47	99.6897	99.7171	36.16	39.16	14.5	35.07	61.79	18.17	53.55	27.01	53.36
3538	86.94	40.87	50.32	40.1	50.07	65.4	43.22	31.1	36.57	36.83	29.27	108.36	44.5	37.21	32.42	43.71	93.19	103.44	99.6761	99.7227	36.07	39.07	14.49	35.06	61.7	18.15	53.44	26.97	53.32
3537	86.71	40.79	50.14	40.03	50.01	65.31	43.13	31	36.48	36.7	29.2	108.32	44.41	37.15	32.33	43.65	93.18	103.4	99.6603	99.726	35.96	38.96	14.47	35.06	61.61	18.13	53.33	26.93	53.28
3536	86.5	40.72	49.97	39.97	49.94	65.22	43.05	30.91	36.38	36.57	29.14	108.28	44.32	37.09	32.24	43.58	93.16	103.35	99.6427	99.7271	35.86	38.86	14.45	35.05	61.52	18.09	53.21	26.88	53.25
3535	86.3	40.65	49.81	39.9	49.88	65.14	42.97	30.81	36.29	36.45	29.08	108.24	44.22	37.03	32.14	43.5	93.14	103.31	99.6237	99.726	35.75	38.75	14.43	35.03	61.41	18.05	53.08	26.82	53.21
3534	86.13	40.59	49.66	39.84	49.82	65.07	42.9	30.72	36.2	36.33	29	108.2	44.11	36.95	32.04	43.42	93.11	103.26	99.6037	99.7229	35.64	38.64	14.4	35.01	61.3	18	52.95	26.75	53.17
3533	85.97	40.53	49.51	39.78	49.76	65.01	42.83	30.63	36.11	36.22	28.93	108.15	44	36.87	31.93	43.33	93.08	103.2	99.5831	99.7179	35.52	38.52	14.37	34.98	61.18	17.95	52.81	26.68	53.12
3532	85.84	40.48	49.38	39.73	49.7	64.96	42.75	30.55	36.03	36.11	28.86	108.1	43.89	36.78	31.82	43.22	93.04	103.14	99.5402	99.7027	35.41	38.41	14.34	34.94	61.05	17.9	52.65	26.61	53.07
3531	85.73	40.44	49.26	39.68	49.65	64.92	42.69	30.46	35.94	36.01	28.78	108.05	43.76	36.68	31.7	43.11	93	103.07	99.5176	99.6935	35.29	38.29	14.3	34.88	60.92	17.84	52.49	26.53	53.02
3530	85.64	40.4	49.15	39.63	49.59	64.89	42.62	30.38	35.86	35.91	28.7	108	43.64	36.58	31.57	42.99	92.96	103.01	99.494	99.6838	35.16	38.16	14.25	34.83	60.77	17.77	52.32	26.44	52.97
3529	85.58	40.37	49.06	39.59	49.54	64.87	42.56	30.3	35.78	35.82	28.6	107.95	43.5	36.46	31.44	42.86	92.91	102.95	99.4693	99.6733	35.03	38.03	14.2	34.77	60.62	17.7	52.13	26.34	52.91
3528	85.55	40.34	48.97	39.55	49.49	64.86	42.5	30.22	35.71	35.73	28.49	107.9	43.36	36.34	31.3	42.72	92.85	102.88	99.4434	99.6621	34.9	37.9	14.15	34.72	60.45	17.62	51.94	26.23	52.86
3527	85.53	40.32	48.89	39.51	49.44	64.86	42.44	30.14	35.64	35.64	28.37	107.84	43.21	36.2	31.16	42.58	92.79	102.81	99.4163	99.6498	34.76	37.76	14.09	34.66	60.28	17.52	51.73	26.12	52.8
3526	85.54	40.31	48.82	39.47	49.39	64.87	42.39	30.07	35.57	35.56	28.26	107.78	43.06	36.06	31.01	42.42	92.73	102.73	99.3878	99.6363	34.62	37.62	14.02	34.59	60.09	17.42	51.5	25.99	52.74
3525	85.58	40.3	48.76	39.44	49.34	64.89	42.33	30	35.5	35.48	28.15	107.72	42.89	35.91	30.85	42.25	92.67	102.64	99.3577	99.6214	34.47	37.47	13.95	34.52	59.89	17.31	51.27	25.85	52.68
3524	85.63	40.29	48.71	39.41	49.3	64.92	42.28	29.93	35.43	35.4	28.03	107.65	42.72	35.75	30.69	42.06	92.6	102.55	99.3255	99.6049	34.31	37.31	13.88	34.44	59.68	17.19	51.03	25.71	52.62
3523	85.69	40.29	48.67	39.39	49.26	64.95	42.23	29.86	35.37	35.33	27.9	107.59	42.55	35.58	30.52	41.87	92.52	102.46	99.2909	99.5867	34.15	37.15	13.8	34.35	59.46	17.07	50.78	25.56	52.56
3522	85.78	40.29	48.63	39.36	49.21	64.99	42.18	29.79	35.31	35.26	27.76	107.52	42.36	35.4	30.34	41.67	92.44	102.36	99.2535	99.5666	33.99	36.99	13.71	34.25	59.23	16.94	50.51	25.4	52.49
3521	85.87	40.3	48.6	39.34	49.17	65.03	42.14	29.72	35.25	35.19	27.61	107.44	42.17	35.21	30.16	41.46	92.35	102.26	99.2132	99.5447	33.81	36.81	13.62	34.15	58.98	16.79	50.23	25.23	52.41
3520	85.98	40.31	48.57	39.32	49.13	65.08	42.09	29.66	35.19	35.12	27.46	107.36	41.97	35.01	29.97	41.24	92.26	102.15	99.1699	99.5206	33.63	36.63	13.52	34.05	58.72	16.64	49.93	25.04	52.34
3519	86.09	40.31	48.55	39.3	49.1	65.13	42.05	29.6	35.13	35.05	27.29	107.28	41.77	34.8	29.77	41	92.16	102.04	99.1238	99.4943	33.44	36.44	13.42	33.94	58.45	16.48	49.62	24.84	52.25
3518	86.21	40.32	48.53	39.29	49.06	65.18	42	29.54	35.08	34.99	27.12	107.2	41.56	34.59	29.57	40.76	92.05	101.93	99.0752	99.4658	33.24	36.24	13.31	33.82	58.17	16.31	49.29	24.62	52.17
3517	86.32	40.33	48.51	39.27	49.03	65.23	41.96	29.48	35.03	34.92	26.94	107.11	41.34	34.36	29.37	40.51	91.94	101.81	99.0241	99.4348	33.03	36.03	13.19	33.7	57.87	16.13	48.95	24.4	52.08
3516	86.45	40.34	48.49	39.25	48.99	65.28	41.92	29.42	34.97	34.86	26.75	107.01	41.11	34.13	29.15	40.25	91.82	101.68	98.9706	99.4014	32.81	35.81	13.07	33.57	57.57	15.94	48.59	24.16	51.98
3515	86.56	40.35	48.47	39.24	48.96	65.32	41.88	29.36	34.92	34.79	26.55	106.91	40.88	33.89	28.94	39.97	91.7	101.55	98.9146	99.3656	32.58	35.58	12.95	33.44	57.25	15.74	48.22	23.92	51.88
3514	86.68	40.36	48.45	39.22	48.93	65.37	41.84	29.31	34.87	34.73	26.34	106.81	40.64	33.64	28.71	39.69	91.57	101.41	98.8561	99.3275	32.35	35.35	12.82	33.29	56.92	15.54	47.85	23.66	51.77
3513	86.79	40.37	48.43	39.21	48.9	65.41	41.8	29.26	34.82	34.67	26.13	106.7	40.4	33.38	28.49	39.41	91.44	101.27	98.7949	99.2871	32.11	35.11	12.69	33.14	56.58	15.34	47.46	23.4	51.66
3512	86.89	40.37	48.41	39.19	48.87	65.46	41.76	29.21	34.77	34.6	25.91	106.59	40.15	33.12	28.26	39.11	91.31	101.12	98.731	99.2446	31.86	34.86	12.56	32.98	56.23	15.14	47.07	23.14	51.53
3511	86.98	40.38	48.39	39.18	48.84	65.49	41.72	29.16	34.72	34.54	25.68	106.48	39.9	32.85	28.02	38.81	91.17	100.97	98.6645	99.2	31.6	34.6	12.42	32.81	55.88	14.94	46.66	22.88	51.4
3510	87.07	40.38	48.36	39.16	48.81	65.52	41.68	29.11	34.67	34.47	25.43	106.37	39.64	32.58	27.78	38.49	91.03	100.82	98.5956	99.1534	31.34	34.34	12.28	32.65	55.51	14.73	46.25	22.61	51.26
3509	87.15	40.38	48.33	39.15	48.78	65.55	41.64	29.06	34.63	34.41	25.18	106.27	39.38	32.3	27.54	38.18	90.87	100.67	98.5244	99.1048	31.07	34.07	12.14	32.47	55.14	14.53	45.82	22.33	51.12
3508	87.22	40.37	48.3	39.13	48.75	65.58	41.6	29.01	34.58	34.34	24.92	106.15	39.11	32.02	27.3	37.85	90.72	100.51	98.4513	99.0542	30.79	33.79	12	32.3	54.77	14.32	45.39	22.05	50.97
3507	87.27	40.37	48.27	39.11	48.72	65.6	41.56	28.97	34.53	34.28	24.66	106.04	38.84	31.73	27.05	37.52	90.55	100.36	98.3761	99.0016	30.5	33.5	11.86	32.13	54.38	14.11	44.94	21.76	50.81
3506	87.32	40.36	48.23	39.1	48.69	65.61	41.53	28.92	34.48	34.21	24.39	105.92	38.57	31.44	26.8	37.19	90.39	100.2	98.299	98.9471	30.2	33.2	11.72	31.95	53.99	13.89	44.5	21.47	50.65
3505	87.36	40.35	48.19	39.08	48.67	65.62	41.49	28.88	34.44	34.14	24.11	105.8	38.29	31.15	26.55	36.85	90.23	100.03	98.138	98.8324	29.89	32.89	11.57	31.77	53.6	13.66	44.05	21.17	50.48
3504	87.39	40.34	48.15	39.06	48.64	65.63	41.45	28.84	34.39	34.07	23.82	105.68	38.02	30.85	26.29	36.5	90.06	99.85	98.0538	98.7723	29.57	32.57	11.43	31.59	53.2	13.44	43.6	20.87	50.3
3503	87.41	40.33	48.11	39.05	48.62	65.64	41.41	28.8	34.34	34	23.53	105.56	37.74	30.55	26.04	36.15	89.89	99.68	97.967	98.7103	29.25	32.25	11.29	31.4	52.79	13.22	43.15	20.57	50.12
3502	87.42	40.31	48.06	39.03	48.59	65.64	41.37	28.76	34.3	33.93	23.23	105.44	37.45	30.25	25.78	35.8	89.71	99.51	97.8776	98.6466	28.91	31.91	11.15	31.22	52.39	13	42.71	20.28	49.93
3501	87.43	40.29	48.02	39.01	48.57	65.63	41.33	28.72	34.25	33.86	22.93	105.33	37.17	29.95	25.52	35.45	89.54	99.34	97.7856	98.5811	28.57	31.57	11	31.03	51.98	12.78	42.26	19.98	49.73
3500	87.42	40.27	47.97	38.99	48.54	65.63	41.3	28.69	34.21	33.79	22.63	105.21	36.88	29.65	25.26	35.09	89.37	99.17	97.6912	98.5139	28.23	31.23	10.86	30.85	51.58	12.57	41.82	19.69	49.52
3499	87.41	40.25	47.92	38.97	48.52	65.62	41.26	28.65	34.16	33.72	22.32	105.09	36.59	29.34	25.01	34.73	89.19	99.01	97.5947	98.4449	27.88	30.88	10.72	30.66	51.17	12.35	41.37	19.4	49.3
3498	87.39	40.23	47.86	38.95	48.5	65.61	41.22	28.61	34.12	33.64	22.01	104.97	36.3	29.04	24.75	34.36	89.02	98.85	97.496	98.3741	27.52	30.52	10.59	30.48	50.77	12.14	40.94	19.11	49.08
3497	87.37	40.21	47.81	38.94	48.48	65.6	41.18	28.58	34.07	33.57	21.7	104.84	36.01	28.73	24.49	34	88.84	98.68	97.3952	98.3016	27.16	30.16	10.45	30.3	50.36	11.93	40.51	18.83	48.85
3496	87.34	40.18	47.75	38.92	48.46	65.58	41.15	28.55	34.03	33.5	21.39	104.71	35.72	28.43	24.23	33.63	88.66	98.52	97.2924	98.2274	26.8	29.8	10.31	30.11	49.95	11.72	40.08	18.55	48.62
3495	87.31	40.16	47.7	38.9	48.44	65.56	41.11	28.52	33.98	33.42	21.07	104.58	35.43	28.12	23.97	33.27	88.49	98.36	97.1874	98.1514	26.44	29.44	10.17	29.92	49.54	11.52	39.65	18.28	48.37
3494	87.27	40.13	47.64	38.88	48.42	65.55	41.07	28.48	33.94	33.35	20.76	104.46	35.14	27.81	23.72	32.9	88.31	98.2	97.0803	98.0736	26.07	29.07	10.03	29.73	49.13	11.31	39.21	18	48.13
3493	87.23	40.1	47.58	38.86	48.4	65.53	41.04	28.45	33.9	33.28	20.45	104.33	34.84	27.5	23.46	32.53	88.14	98.04	96.9709	97.9941	25.71	28.71	9.89	29.53	48.71	11.11	38.78	17.72	47.87
3492	87.18	40.07	47.52	38.84	48.38	65.51	41	28.43	33.86	33.2	20.14	104.2	34.55	27.2	23.21	32.16	87.95	97.88	96.8595	97.913	25.35	28.35	9.75	29.33	48.29	10.91	38.34	17.45	47.62
3491	87.13	40.05	47.47	38.82	48.36	65.48	40.97	28.4	33.82	33.13	19.82	104.06	34.26	26.89	22.95	31.79	87.76	97.72	96.7459	97.8303	24.99	27.99	9.61	29.14	47.87	10.71	37.9	17.18	47.35
3490	87.08	40.02	47.41	38.8	48.35	65.46	40.93	28.37	33.78	33.05	19.51	103.93	33.96	26.58	22.7	31.42	87.58	97.57	96.6305	97.7461	24.64	27.64	9.47	28.93	47.44	10.51	37.46	16.91	47.09
3489	87.03	39.99	47.35	38.78	48.33	65.44	40.9	28.35	33.74	32.98	19.21	103.8	33.67	26.27	22.45	31.05	87.39	97.41	96.5133	97.6605	24.29	27.29	9.33	28.73	47	10.31	37.01	16.63	46.82
3488	86.97	39.96	47.29	38.76	48.32	65.41	40.87	28.32	33.7	32.9	18.9	103.67	33.37	25.96	22.2	30.69	87.2	97.26	96.3945	97.5736	23.95	26.95	9.18	28.52	46.57	10.11	36.56	16.36	46.55
3487	86.91	39.93	47.23	38.75	48.3	65.39	40.84	28.3	33.66	32.83	18.6	103.54	33.07	25.65	21.95	30.32	87.01	97.11	96.2745	97.4854	23.61	26.61	9.04	28.32	46.13	9.91	36.12	16.08	46.28
3486	86.85	39.9	47.17	38.73	48.28	65.36	40.8	28.28	33.62	32.75	18.29	103.42	32.78	25.34	21.7	29.95	86.83	96.97	96.1534	97.396	23.28	26.28	8.89	28.12	45.68	9.7	35.67	15.8	46.01
3485	86.79	39.87	47.11	38.71	48.27	65.34	40.77	28.25	33.59	32.68	18	103.3	32.48	25.03	21.45	29.59	86.66	96.84	96.0315	97.3053	22.95	25.95	8.75	27.93	45.23	9.5	35.23	15.53	45.75
3484	86.73	39.85	47.05	38.69	48.26	65.31	40.74	28.23	33.55	32.6	17.7	103.19	32.18	24.72	21.21	29.22	86.48	96.7	95.9089	97.2134	22.63	25.63	8.6	27.73	44.78	9.29	34.79	15.26	45.48
3483	86.67	39.82	47	38.68	48.24	65.28	40.71	28.21	33.52	32.53	17.41	103.07	31.88	24.42	20.97	28.86	86.31	96.57	95.7856	97.1202	22.31	25.31	8.46	27.54	44.34	9.09	34.35	14.99	45.22
3482	86.6	39.79	46.94	38.66	48.23	65.26	40.68	28.2	33.48	32.46	17.12	102.97	31.58	24.11	20.73	28.5	86.14	96.44	95.6617	97.0258	22	25	8.32	27.34	43.89	8.88	33.92	14.73	44.96
3481	86.54	39.76	46.88	38.65	48.22	65.23	40.66	28.18	33.45	32.38	16.84	102.86	31.28	23.8	20.49	28.14	85.97	96.31	95.5371	96.9302	21.7	24.7	8.18	27.15	43.44	8.69	33.5	14.46	44.69
3480	86.48	39.73	46.83	38.63	48.21	65.21	40.63	28.16	33.42	32.31	16.56	102.76	30.99	23.5	20.25	27.79	85.8	96.2	95.4119	96.8336	21.4	24.4	8.05	26.95	43	8.5	33.08	14.21	44.42
3479	86.41	39.71	46.77	38.62	48.2	65.18	40.6	28.15	33.38	32.23	16.29	102.66	30.69	23.19	20.02	27.44	85.64	96.09	95.2859	96.7359	21.11	24.11	7.92	26.76	42.55	8.31	32.67	13.96	44.16
3478	86.34	39.68	46.71	38.6	48.19	65.16	40.57	28.13	33.35	32.16	16.03	102.56	30.39	22.89	19.79	27.09	85.48	95.98	95.0305	96.5373	20.82	23.82	7.79	26.57	42.11	8.14	32.25	13.71	43.89
3477	86.28	39.65	46.66	38.59	48.18	65.14	40.55	28.12	33.32	32.09	15.78	102.47	30.09	22.59	19.56	26.74	85.32	95.88	94.9005	96.4363	20.53	23.53	7.67	26.38	41.67	7.96	31.83	13.46	43.61
3476	86.21	39.63	46.6	38.57	48.17	65.11	40.52	28.1	33.29	32.02	15.53	102.38	29.8	22.3	19.34	26.4	85.18	95.78	94.7686	96.3343	20.25	23.25	7.54	26.19	41.24	7.78	31.41	13.21	43.34
3475	86.15	39.6	46.55	38.56	48.16	65.09	40.5	28.09	33.26	31.94	15.29	102.3	29.51	22	19.12	26.06	85.04	95.68	94.6348	96.2311	19.98	22.98	7.42	26.01	40.8	7.6	30.99	12.95	43.07
3474	86.08	39.57	46.5	38.55	48.15	65.07	40.47	28.08	33.23	31.87	15.07	102.22	29.21	21.71	18.9	25.72	84.9	95.59	94.4988	96.1267	19.72	22.72	7.3	25.83	40.36	7.43	30.57	12.7	42.8
3473	86.01	39.55	46.45	38.54	48.14	65.04	40.45	28.07	33.21	31.8	14.85	102.14	28.92	21.43	18.69	25.39	84.76	95.5	94.3608	96.0211	19.46	22.46	7.19	25.64	39.92	7.26	30.16	12.45	42.54
3472	85.95	39.52	46.39	38.52	48.13	65.02	40.43	28.06	33.18	31.73	14.65	102.07	28.63	21.14	18.48	25.07	84.63	95.42	94.2207	95.9144	19.22	22.22	7.07	25.46	39.49	7.09	29.75	12.2	42.28
3471	85.88	39.49	46.34	38.51	48.13	65	40.4	28.05	33.15	31.66	14.45	102.01	28.35	20.86	18.28	24.74	84.51	95.34	94.0783	95.8064	18.99	21.99	6.96	25.28	39.06	6.92	29.34	11.95	42.03
3470	85.81	39.47	46.29	38.5	48.12	64.98	40.38	28.04	33.13	31.59	14.27	101.95	28.06	20.59	18.08	24.43	84.4	95.28	93.9335	95.6971	18.77	21.77	6.84	25.11	38.64	6.76	28.94	11.71	41.79
3469	85.75	39.44	46.24	38.49	48.11	64.96	40.36	28.03	33.1	31.52	14.11	101.91	27.78	20.32	17.88	24.12	84.3	95.23	93.7861	95.5865	18.57	21.57	6.73	24.94	38.22	6.59	28.55	11.46	41.56
3468	85.68	39.41	46.19	38.48	48.11	64.94	40.34	28.02	33.08	31.45	13.96	101.89	27.51	20.05	17.69	23.81	84.2	95.18	93.6361	95.4745	18.39	21.39	6.62	24.77	37.81	6.43	28.17	11.23	41.35
3467	85.61	39.39	46.14	38.47	48.1	64.92	40.31	28.01	33.05	31.39	13.82	101.87	27.23	19.79	17.51	23.51	84.11	95.14	93.4837	95.3611	18.22	21.22	6.51	24.61	37.42	6.28	27.81	11	41.15
3466	85.54	39.36	46.09	38.45	48.1	64.9	40.29	28	33.03	31.32	13.7	101.86	26.97	19.54	17.33	23.21	84.03	95.11	93.3295	95.2461	18.07	21.07	6.41	24.45	37.04	6.13	27.47	10.78	40.96
3465	85.47	39.33	46.04	38.44	48.09	64.88	40.27	28	33	31.25	13.59	101.87	26.7	19.29	17.15	22.92	83.95	95.08	93.1736	95.1295	17.94	20.94	6.31	24.3	36.68	5.99	27.15	10.57	40.79
3464	85.4	39.3	46	38.43	48.08	64.86	40.25	27.99	32.98	31.18	13.5	101.87	26.44	19.05	16.99	22.64	83.88	95.06	93.0166	95.0114	17.82	20.82	6.21	24.15	36.34	5.86	26.84	10.36	40.64
3463	85.33	39.28	45.95	38.42	48.08	64.84	40.23	27.99	32.96	31.12	13.41	101.88	26.19	18.81	16.82	22.36	83.8	95.04	92.8586	94.8917	17.71	20.71	6.12	24	36.01	5.73	26.56	10.17	40.49
3462	85.26	39.25	45.9	38.41	48.07	64.82	40.21	27.98	32.94	31.05	13.33	101.89	25.94	18.58	16.66	22.09	83.72	95.01	92.6998	94.7706	17.62	20.62	6.03	23.84	35.7	5.61	26.29	9.99	40.36
3461	85.18	39.22	45.86	38.4	48.07	64.8	40.19	27.98	32.92	30.99	13.27	101.89	25.7	18.35	16.51	21.82	83.63	94.98	92.5405	94.648	17.53	20.53	5.94	23.69	35.4	5.5	26.03	9.82	40.23
3460	85.11	39.2	45.81	38.39	48.06	64.78	40.17	27.97	32.89	30.92	13.21	101.89	25.46	18.13	16.36	21.56	83.54	94.95	92.3805	94.5242	17.45	20.45	5.86	23.55	35.12	5.4	25.79	9.66	40.1
3459	85.04	39.17	45.76	38.38	48.06	64.76	40.15	27.97	32.87	30.86	13.15	101.89	25.23	17.92	16.22	21.3	83.45	94.91	92.2201	94.3991	17.37	20.37	5.78	23.41	34.85	5.3	25.55	9.5	39.97
3458	84.97	39.14	45.72	38.37	48.05	64.74	40.14	27.97	32.86	30.79	13.1	101.89	25.01	17.71	16.08	21.06	83.36	94.86	92.0593	94.2729	17.29	20.29	5.71	23.28	34.59	5.2	25.31	9.35	39.85
3457	84.89	39.11	45.68	38.36	48.05	64.72	40.12	27.96	32.84	30.73	13.04	101.88	24.79	17.5	15.95	20.81	83.26	94.81	91.8981	94.1455	17.2	20.2	5.63	23.17	34.34	5.11	25.08	9.2	39.72
3456	84.82	39.08	45.63	38.35	48.04	64.7	40.1	27.96	32.82	30.67	12.99	101.86	24.58	17.31	15.82	20.58	83.15	94.73	91.7367	94.0172	17.11	20.11	5.56	23.07	34.09	5.02	24.85	9.05	39.58
3455	84.75	39.06	45.59	38.34	48.04	64.68	40.08	27.96	32.8	30.61	12.93	101.82	24.38	17.12	15.69	20.35	83.04	94.63	91.5754	93.888	17.01	20.01	5.49	23	33.86	4.93	24.63	8.9	39.44
3454	84.67	39.03	45.55	38.34	48.03	64.66	40.07	27.96	32.79	30.55	12.88	101.79	24.18	16.93	15.57	20.12	82.92	94.53	91.4143	93.7582	16.9	19.9	5.42	22.94	33.63	4.84	24.4	8.75	39.3
3453	84.6	39	45.51	38.33	48.03	64.64	40.05	27.96	32.77	30.49	12.83	101.74	23.98	16.75	15.46	19.91	82.78	94.41	91.2536	93.6278	16.79	19.79	5.36	22.89	33.4	4.75	24.18	8.6	39.16
3452	84.53	38.98	45.47	38.32	48.03	64.62	40.04	27.96	32.76	30.43	12.78	101.67	23.8	16.58	15.34	19.7	82.62	94.27	91.0932	93.4971	16.68	19.68	5.29	22.84	33.19	4.67	23.97	8.46	39.01
3451	84.45	38.95	45.43	38.32	48.03	64.6	40.03	27.96	32.74	30.37	12.72	101.6	23.62	16.42	15.24	19.5	82.47	94.12	90.7735	93.2351	16.56	19.56	5.23	22.79	32.98	4.6	23.76	8.33	38.87
3450	84.38	38.93	45.39	38.31	48.02	64.58	40.01	27.97	32.73	30.32	12.68	101.54	23.45	16.26	15.14	19.31	82.32	93.99	90.6138	93.1041	16.44	19.44	5.17	22.74	32.78	4.53	23.55	8.2	38.73
3449	84.31	38.9	45.36	38.31	48.02	64.57	40	27.97	32.72	30.26	12.63	101.48	23.29	16.11	15.04	19.12	82.19	93.88	90.4543	92.9732	16.33	19.33	5.11	22.69	32.58	4.46	23.35	8.07	38.58
3448	84.23	38.88	45.32	38.31	48.02	64.55	39.99	27.97	32.71	30.21	12.59	101.42	23.14	15.96	14.94	18.94	82.07	93.79	90.2951	92.8428	16.21	19.21	5.05	22.63	32.4	4.39	23.15	7.95	38.45
3447	84.16	38.85	45.29	38.3	48.02	64.53	39.98	27.98	32.7	30.15	12.55	101.38	22.99	15.83	14.86	18.78	81.99	93.73	90.1364	92.713	16.1	19.1	4.99	22.57	32.23	4.32	22.96	7.83	38.32
3446	84.09	38.83	45.25	38.3	48.02	64.51	39.97	27.98	32.69	30.1	12.52	101.35	22.86	15.7	14.77	18.62	81.93	93.7	89.9787	92.5841	15.99	18.99	4.94	22.5	32.06	4.26	22.78	7.72	38.2
3445	84.01	38.8	45.22	38.3	48.02	64.5	39.96	27.99	32.68	30.05	12.49	101.32	22.73	15.58	14.69	18.47	81.89	93.69	89.8225	92.4564	15.89	18.89	4.88	22.43	31.91	4.21	22.61	7.62	38.08
3444	83.94	38.78	45.18	38.3	48.02	64.48	39.96	28	32.67	30	12.47	101.3	22.61	15.47	14.62	18.34	81.86	93.7	89.6685	92.3304	15.8	18.8	4.83	22.36	31.77	4.17	22.46	7.53	37.98
3443	83.86	38.75	45.15	38.3	48.03	64.46	39.95	28	32.66	29.95	12.44	101.29	22.5	15.37	14.55	18.22	81.86	93.74	89.5173	92.2065	15.71	18.71	4.78	22.3	31.63	4.12	22.32	7.45	37.88
3442	83.79	38.73	45.12	38.3	48.03	64.44	39.94	28.01	32.66	29.9	12.41	101.29	22.41	15.28	14.49	18.11	81.88	93.8	89.3696	92.0852	15.62	18.62	4.73	22.23	31.51	4.09	22.19	7.37	37.79
3441	83.71	38.71	45.09	38.3	48.03	64.43	39.94	28.02	32.65	29.85	12.39	101.3	22.32	15.2	14.44	18.01	81.92	93.89	89.2259	91.9671	15.54	18.54	4.69	22.17	31.4	4.06	22.06	7.3	37.71
3440	83.64	38.69	45.06	38.3	48.03	64.41	39.93	28.03	32.64	29.8	12.36	101.32	22.25	15.13	14.39	17.93	81.99	94.01	89.0871	91.8525	15.46	18.46	4.64	22.11	31.31	4.02	21.95	7.24	37.63
3439	83.56	38.66	45.03	38.3	48.04	64.39	39.93	28.04	32.64	29.75	12.34	101.36	22.19	15.07	14.36	17.86	82.08	94.15	88.9536	91.7421	15.38	18.38	4.6	22.05	31.23	4	21.85	7.17	37.56
3438	83.49	38.64	45	38.3	48.04	64.38	39.92	28.05	32.63	29.71	12.32	101.42	22.14	15.02	14.33	17.81	82.21	94.32	88.8262	91.6365	15.31	18.31	4.56	22	31.16	3.97	21.76	7.12	37.5
3437	83.41	38.62	44.98	38.3	48.05	64.36	39.92	28.06	32.63	29.66	12.31	101.49	22.1	14.99	14.3	17.78	82.36	94.51	88.7057	91.5362	15.24	18.24	4.52	21.96	31.11	3.95	21.7	7.07	37.44
3436	83.33	38.6	44.95	38.31	48.05	64.35	39.92	28.07	32.63	29.62	12.29	101.58	22.08	14.97	14.29	17.76	82.53	94.72	88.5932	91.442	15.17	18.17	4.49	21.92	31.09	3.93	21.65	7.03	37.4
3435	83.25	38.57	44.92	38.31	48.06	64.33	39.91	28.08	32.62	29.57	12.29	101.69	22.07	14.96	14.29	17.76	82.74	94.96	88.4898	91.3545	15.11	18.11	4.46	21.89	31.08	3.92	21.62	7	37.36
3434	83.17	38.55	44.9	38.31	48.06	64.31	39.91	28.09	32.62	29.53	12.29	101.82	22.08	14.96	14.3	17.78	82.97	95.22	88.3968	91.2744	15.06	18.06	4.44	21.86	31.1	3.92	21.62	6.98	37.34
3433	83.09	38.53	44.88	38.31	48.07	64.3	39.91	28.1	32.62	29.49	12.3	101.95	22.1	14.98	14.31	17.82	83.23	95.49	88.3151	91.2023	15.02	18.02	4.42	21.84	31.15	3.92	21.64	6.98	37.34
3432	83.01	38.51	44.85	38.32	48.07	64.28	39.91	28.12	32.62	29.44	12.32	102.11	22.14	15.02	14.34	17.88	83.5	95.78	88.2456	91.1388	14.99	17.99	4.41	21.82	31.23	3.93	21.68	6.98	37.35
3431	82.93	38.49	44.83	38.32	48.07	64.26	39.91	28.13	32.62	29.4	12.35	102.29	22.19	15.06	14.38	17.96	83.79	96.09	88.1889	91.0842	14.97	17.97	4.4	21.8	31.34	3.94	21.76	6.99	37.38
3430	82.85	38.47	44.81	38.33	48.08	64.25	39.91	28.14	32.62	29.36	12.39	102.48	22.25	15.12	14.43	18.05	84.1	96.41	88.145	91.039	14.97	17.97	4.4	21.77	31.47	3.97	21.86	7.02	37.43
3429	82.76	38.45	44.79	38.33	48.08	64.23	39.91	28.16	32.62	29.32	12.45	102.67	22.33	15.2	14.49	18.17	84.41	96.73	88.114	91.0035	14.98	17.98	4.41	21.73	31.64	4	22	7.07	37.5
3428	82.68	38.43	44.77	38.34	48.09	64.22	39.91	28.17	32.62	29.29	12.51	102.87	22.43	15.29	14.56	18.31	84.72	97.05	88.096	90.9781	15	18	4.42	21.67	31.84	4.05	22.17	7.13	37.59
3427	82.6	38.41	44.75	38.34	48.09	64.2	39.92	28.19	32.62	29.25	12.58	103.08	22.54	15.39	14.64	18.46	85.04	97.36	88.0909	90.9628	15.04	18.04	4.44	21.58	32.07	4.11	22.37	7.21	37.7
3426	82.52	38.39	44.74	38.35	48.1	64.19	39.92	28.2	32.62	29.21	12.66	103.31	22.66	15.51	14.73	18.64	85.35	97.67	88.0987	90.9579	15.1	18.1	4.47	21.48	32.33	4.17	22.6	7.3	37.83
3425	82.44	38.37	44.72	38.36	48.1	64.18	39.93	28.22	32.63	29.18	12.75	103.54	22.8	15.64	14.83	18.83	85.67	97.97	88.1197	90.9632	15.17	18.17	4.51	21.35	32.62	4.24	22.85	7.4	37.98
3424	82.36	38.36	44.71	38.37	48.11	64.16	39.93	28.23	32.63	29.14	12.85	103.78	22.94	15.78	14.94	19.04	85.96	98.23	88.2007	91.0044	15.27	18.27	4.55	21.19	32.93	4.32	23.13	7.52	38.15
3423	82.28	38.34	44.7	38.37	48.11	64.15	39.94	28.25	32.63	29.11	12.95	104.03	23.1	15.93	15.06	19.27	86.23	98.47	88.2599	91.0397	15.38	18.38	4.61	21	33.27	4.4	23.43	7.65	38.34
3422	82.2	38.33	44.69	38.38	48.12	64.14	39.95	28.27	32.64	29.08	13.05	104.26	23.27	16.09	15.19	19.51	86.47	98.68	88.3305	91.0843	15.51	18.51	4.67	20.82	33.62	4.5	23.76	7.8	38.54
3421	82.12	38.31	44.68	38.39	48.13	64.13	39.96	28.28	32.64	29.05	13.17	104.48	23.45	16.27	15.33	19.76	86.69	98.84	88.4116	91.1377	15.66	18.66	4.74	20.64	33.99	4.6	24.1	7.95	38.76
3420	82.04	38.3	44.67	38.4	48.13	64.12	39.97	28.3	32.65	29.02	13.28	104.67	23.64	16.45	15.47	20.03	86.87	98.96	88.5021	91.1993	15.83	18.83	4.82	20.51	34.36	4.7	24.46	8.12	38.99
3419	81.97	38.29	44.66	38.42	48.14	64.12	39.98	28.32	32.66	28.99	13.39	104.83	23.84	16.65	15.63	20.31	87	99.03	88.601	91.2683	16.01	19.01	4.9	20.45	34.75	4.82	24.84	8.29	39.22
3418	81.89	38.27	44.66	38.43	48.15	64.11	39.99	28.34	32.67	28.96	13.51	104.94	24.05	16.85	15.78	20.6	87.09	99.04	88.7072	91.3441	16.21	19.21	5	20.49	35.14	4.94	25.23	8.48	39.47
3417	81.82	38.26	44.65	38.44	48.16	64.1	40.01	28.36	32.68	28.93	13.62	104.97	24.26	17.05	15.95	20.91	87.12	98.98	88.8198	91.4259	16.42	19.42	5.1	20.64	35.52	5.07	25.62	8.68	39.71
3416	81.74	38.26	44.65	38.46	48.17	64.1	40.02	28.38	32.69	28.91	13.73	104.93	24.47	17.27	16.12	21.21	87.09	98.83	88.938	91.5129	16.64	19.64	5.21	20.91	35.9	5.21	26.02	8.88	39.95
3415	81.67	38.25	44.65	38.47	48.18	64.1	40.03	28.41	32.7	28.88	13.83	104.82	24.69	17.49	16.29	21.53	87	98.62	89.0608	91.6044	16.87	19.87	5.33	21.32	36.28	5.35	26.41	9.08	40.19
3414	81.6	38.24	44.65	38.49	48.19	64.1	40.05	28.43	32.71	28.86	13.92	104.68	24.92	17.71	16.46	21.85	86.88	98.36	89.1874	91.6994	17.1	20.1	5.45	21.82	36.65	5.49	26.81	9.29	40.43
3413	81.53	38.23	44.65	38.5	48.2	64.09	40.07	28.45	32.72	28.84	14.02	104.52	25.14	17.94	16.64	22.17	86.74	98.09	89.317	91.7973	17.33	20.33	5.58	22.37	37.02	5.64	27.19	9.5	40.66
3412	81.47	38.23	44.65	38.52	48.22	64.09	40.08	28.48	32.73	28.82	14.13	104.38	25.37	18.17	16.82	22.5	86.63	97.84	89.4486	91.8972	17.57	20.57	5.7	22.92	37.38	5.79	27.57	9.7	40.88
3411	81.4	38.22	44.65	38.54	48.23	64.1	40.1	28.5	32.75	28.8	14.24	104.29	25.6	18.4	17	22.82	86.55	97.63	89.5814	91.9985	17.8	20.8	5.82	23.42	37.74	5.93	27.95	9.91	41.11
3410	81.33	38.22	44.65	38.55	48.24	64.1	40.12	28.53	32.76	28.78	14.36	104.23	25.83	18.64	17.18	23.15	86.52	97.48	89.7147	92.1005	18.03	21.03	5.94	23.85	38.09	6.08	28.31	10.1	41.32
3409	81.26	38.21	44.66	38.57	48.25	64.1	40.13	28.55	32.77	28.76	14.48	104.21	26.06	18.87	17.36	23.47	86.53	97.37	89.8477	92.2028	18.26	21.26	6.06	24.21	38.44	6.22	28.67	10.3	41.54
3408	81.19	38.21	44.66	38.59	48.27	64.1	40.15	28.58	32.79	28.75	14.61	104.21	26.28	19.1	17.54	23.8	86.56	97.31	89.9798	92.3048	18.49	21.49	6.17	24.53	38.79	6.35	29.02	10.49	41.76
3407	81.13	38.21	44.66	38.6	48.28	64.11	40.17	28.61	32.8	28.73	14.74	104.23	26.51	19.34	17.72	24.12	86.62	97.28	90.1104	92.4062	18.72	21.72	6.28	24.81	39.13	6.49	29.37	10.68	41.97
3406	81.06	38.2	44.66	38.62	48.29	64.11	40.19	28.63	32.82	28.71	14.89	104.27	26.73	19.57	17.89	24.43	86.71	97.28	90.2391	92.5064	18.95	21.95	6.4	25.06	39.47	6.63	29.71	10.87	42.18
3405	80.99	38.2	44.67	38.64	48.3	64.12	40.21	28.66	32.84	28.7	15.04	104.32	26.96	19.8	18.06	24.74	86.81	97.29	90.3655	92.6051	19.18	22.18	6.51	25.3	39.8	6.77	30.06	11.06	42.39
3404	80.93	38.2	44.67	38.66	48.32	64.13	40.22	28.69	32.85	28.69	15.19	104.37	27.17	20.02	18.23	25.04	86.91	97.31	90.4894	92.702	19.4	22.4	6.62	25.51	40.14	6.9	30.4	11.24	42.6
3403	80.86	38.2	44.67	38.68	48.33	64.13	40.24	28.72	32.87	28.67	15.34	104.41	27.39	20.25	18.4	25.34	87.01	97.34	90.6103	92.7969	19.63	22.63	6.73	25.71	40.47	7.04	30.74	11.43	42.8
3402	80.79	38.2	44.68	38.7	48.35	64.14	40.26	28.75	32.89	28.66	15.49	104.46	27.6	20.47	18.56	25.62	87.11	97.37	90.728	92.8894	19.85	22.85	6.84	25.9	40.79	7.17	31.07	11.62	43
3401	80.72	38.2	44.68	38.72	48.36	64.15	40.28	28.78	32.9	28.65	15.65	104.51	27.81	20.68	18.72	25.9	87.22	97.41	90.842	92.9794	20.06	23.06	6.95	26.08	41.11	7.31	31.4	11.8	43.18
3400	80.65	38.19	44.68	38.74	48.37	64.16	40.29	28.81	32.92	28.64	15.81	104.57	28.01	20.89	18.87	26.17	87.33	97.46	90.952	93.0668	20.27	23.27	7.06	26.25	41.42	7.44	31.72	11.98	43.36
3399	80.58	38.19	44.68	38.76	48.39	64.16	40.31	28.84	32.94	28.63	15.96	104.63	28.21	21.1	19.02	26.44	87.45	97.52	91.0577	93.1512	20.48	23.48	7.17	26.42	41.72	7.57	32.03	12.16	43.53
3398	80.5	38.19	44.68	38.77	48.4	64.17	40.33	28.86	32.95	28.61	16.13	104.69	28.4	21.3	19.16	26.69	87.57	97.59	91.159	93.2327	20.67	23.67	7.28	26.59	42.02	7.7	32.34	12.34	43.7
3397	80.43	38.19	44.69	38.79	48.41	64.18	40.34	28.9	32.97	28.6	16.28	104.75	28.59	21.49	19.3	26.92	87.68	97.65	91.3475	93.386	20.86	23.86	7.38	26.76	42.3	7.83	32.63	12.5	43.85
3396	80.36	38.19	44.69	38.81	48.43	64.19	40.36	28.93	32.99	28.59	16.44	104.79	28.77	21.67	19.43	27.15	87.77	97.7	91.4348	93.4575	21.04	24.04	7.49	26.91	42.58	7.95	32.91	12.67	44
3395	80.28	38.19	44.69	38.83	48.44	64.2	40.38	28.96	33.01	28.58	16.58	104.83	28.94	21.85	19.56	27.37	87.85	97.74	91.5174	93.5253	21.21	24.21	7.59	27.05	42.84	8.07	33.18	12.83	44.14
3394	80.2	38.19	44.69	38.85	48.45	64.21	40.39	28.99	33.02	28.58	16.72	104.85	29.1	22.02	19.67	27.57	87.92	97.77	91.5953	93.5893	21.37	24.37	7.68	27.18	43.09	8.19	33.43	12.98	44.27
3393	80.13	38.19	44.69	38.87	48.47	64.21	40.41	29.02	33.04	28.57	16.86	104.88	29.26	22.17	19.78	27.76	87.99	97.8	91.6683	93.6494	21.53	24.53	7.78	27.3	43.32	8.3	33.67	13.13	44.39
3392	80.05	38.19	44.69	38.89	48.48	64.22	40.42	29.05	33.06	28.56	16.99	104.89	29.41	22.32	19.89	27.93	88.05	97.83	91.7361	93.7055	21.67	24.67	7.87	27.42	43.54	8.41	33.9	13.27	44.49
3391	79.97	38.19	44.69	38.92	48.5	64.23	40.44	29.09	33.08	28.55	17.11	104.91	29.55	22.46	19.98	28.1	88.11	97.85	91.7987	93.7574	21.81	24.81	7.96	27.53	43.75	8.51	34.1	13.41	44.59
3390	79.89	38.19	44.69	38.94	48.51	64.24	40.46	29.12	33.1	28.54	17.22	104.93	29.68	22.58	20.07	28.24	88.16	97.87	91.8556	93.8048	21.94	24.94	8.04	27.63	43.93	8.61	34.3	13.53	44.67
3389	79.81	38.19	44.69	38.96	48.53	64.25	40.47	29.15	33.12	28.54	17.32	104.94	29.8	22.7	20.15	28.38	88.21	97.89	91.9069	93.8477	22.06	25.06	8.12	27.73	44.1	8.7	34.48	13.65	44.75
3388	79.72	38.19	44.69	38.98	48.55	64.26	40.49	29.18	33.14	28.53	17.42	104.94	29.9	22.8	20.22	28.5	88.25	97.9	91.9525	93.8858	22.17	25.17	8.19	27.81	44.25	8.78	34.64	13.76	44.81
3387	79.64	38.19	44.69	39	48.56	64.27	40.5	29.22	33.16	28.53	17.5	104.94	30	22.89	20.29	28.61	88.28	97.91	91.9924	93.9188	22.27	25.27	8.26	27.89	44.38	8.85	34.78	13.86	44.87
3386	79.56	38.19	44.69	39.02	48.58	64.27	40.52	29.25	33.19	28.52	17.56	104.93	30.09	22.97	20.34	28.7	88.3	97.91	92.0263	93.9465	22.36	25.36	8.32	27.96	44.48	8.92	34.9	13.94	44.91
3385	79.47	38.19	44.69	39.05	48.6	64.28	40.54	29.29	33.21	28.52	17.61	104.92	30.17	23.04	20.39	28.78	88.31	97.91	92.054	93.9689	22.43	25.43	8.37	28.02	44.56	8.97	35	14.02	44.94
3384	79.39	38.19	44.7	39.07	48.62	64.29	40.55	29.33	33.23	28.51	17.65	104.9	30.24	23.1	20.44	28.85	88.31	97.9	92.075	93.9858	22.49	25.49	8.41	28.06	44.61	9	35.07	14.07	44.95
3383	79.31	38.19	44.7	39.09	48.64	64.3	40.57	29.36	33.26	28.51	17.66	104.89	30.3	23.15	20.48	28.91	88.3	97.9	92.089	93.997	22.52	25.52	8.44	28.09	44.63	9.02	35.12	14.11	44.95
3382	79.22	38.19	44.7	39.12	48.66	64.31	40.59	29.4	33.29	28.51	17.65	104.88	30.35	23.19	20.51	28.97	88.28	97.89	92.0955	94.0025	22.53	25.53	8.46	28.11	44.62	9.03	35.13	14.13	44.93
3381	79.14	38.2	44.71	39.14	48.68	64.32	40.61	29.44	33.31	28.51	17.62	104.87	30.39	23.23	20.54	29.01	88.25	97.88	92.0945	94.0023	22.52	25.52	8.46	28.1	44.58	9.02	35.1	14.13	44.89
3380	79.06	38.2	44.71	39.17	48.7	64.33	40.63	29.47	33.34	28.51	17.57	104.85	30.43	23.26	20.57	29.05	88.22	97.86	92.0863	93.9966	22.48	25.48	8.45	28.08	44.51	8.99	35.05	14.11	44.83
3379	78.97	38.2	44.71	39.19	48.72	64.34	40.65	29.51	33.37	28.51	17.51	104.84	30.46	23.29	20.59	29.09	88.18	97.85	92.0713	93.9856	22.42	25.42	8.43	28.04	44.43	8.94	34.97	14.07	44.76
3378	78.89	38.2	44.72	39.22	48.74	64.35	40.67	29.55	33.4	28.51	17.42	104.83	30.5	23.31	20.62	29.12	88.14	97.84	92.0503	93.9699	22.33	25.33	8.39	27.98	44.32	8.89	34.86	14.01	44.68
3377	78.8	38.2	44.72	39.24	48.76	64.36	40.68	29.59	33.42	28.51	17.33	104.83	30.52	23.34	20.64	29.16	88.1	97.83	92.0243	93.95	22.23	25.23	8.34	27.92	44.21	8.82	34.73	13.93	44.6
3376	78.71	38.2	44.72	39.27	48.78	64.36	40.7	29.63	33.45	28.51	17.23	104.84	30.55	23.36	20.66	29.19	88.08	97.82	91.9944	93.9267	22.13	25.13	8.29	27.85	44.09	8.75	34.59	13.84	44.51
3375	78.62	38.2	44.73	39.29	48.81	64.37	40.72	29.67	33.48	28.51	17.13	104.85	30.58	23.39	20.69	29.23	88.06	97.82	91.9618	93.9008	22.02	25.02	8.23	27.79	43.97	8.68	34.45	13.75	44.43
3374	78.53	38.2	44.73	39.32	48.83	64.38	40.74	29.71	33.52	28.51	17.03	104.88	30.61	23.42	20.72	29.27	88.05	97.82	91.9281	93.8732	21.91	24.91	8.16	27.73	43.88	8.61	34.31	13.65	44.36
3373	78.44	38.2	44.74	39.34	48.85	64.39	40.76	29.75	33.55	28.52	16.93	104.9	30.65	23.46	20.75	29.32	88.03	97.81	91.8946	93.8452	21.81	24.81	8.1	27.68	43.8	8.55	34.2	13.56	44.3
3372	78.35	38.2	44.74	39.37	48.87	64.4	40.78	29.79	33.58	28.52	16.85	104.92	30.69	23.51	20.79	29.38	88.01	97.79	91.8629	93.8178	21.74	24.74	8.05	27.64	43.76	8.5	34.12	13.49	44.26
3371	78.26	38.2	44.74	39.39	48.89	64.4	40.8	29.83	33.61	28.52	16.79	104.95	30.73	23.56	20.83	29.45	88	97.78	91.8347	93.7922	21.69	24.69	8.01	27.62	43.77	8.48	34.08	13.43	44.25
3370	78.16	38.2	44.75	39.42	48.92	64.41	40.82	29.87	33.64	28.53	16.76	104.99	30.79	23.63	20.88	29.53	88.01	97.78	91.7952	93.7506	21.67	24.67	7.98	27.62	43.82	8.48	34.09	13.41	44.27
3369	78.07	38.2	44.75	39.44	48.94	64.41	40.84	29.91	33.67	28.53	16.76	105.04	30.85	23.7	20.93	29.63	88.05	97.8	91.7867	93.7365	21.68	24.68	7.97	27.65	43.92	8.51	34.16	13.42	44.32
3368	77.97	38.2	44.75	39.47	48.96	64.42	40.86	29.95	33.7	28.53	16.8	105.11	30.93	23.79	21	29.73	88.14	97.86	91.7872	93.728	21.72	24.72	7.98	27.7	44.08	8.57	34.3	13.47	44.41
3367	77.87	38.2	44.75	39.49	48.98	64.42	40.88	29.99	33.73	28.54	16.88	105.21	31.02	23.9	21.07	29.85	88.28	97.97	91.7972	93.7255	21.79	24.79	8.01	27.77	44.29	8.66	34.5	13.56	44.54
3366	77.77	38.2	44.75	39.51	49	64.42	40.9	30.03	33.77	28.54	17	105.32	31.11	24.01	21.15	29.99	88.47	98.13	91.8171	93.7296	21.9	24.9	8.05	27.86	44.55	8.77	34.77	13.69	44.69
3365	77.66	38.19	44.75	39.54	49.02	64.42	40.92	30.07	33.8	28.54	17.16	105.46	31.22	24.15	21.23	30.15	88.71	98.34	91.8466	93.7404	22.03	25.03	8.12	27.97	44.86	8.91	35.1	13.85	44.86
3364	77.56	38.19	44.75	39.56	49.04	64.42	40.93	30.11	33.83	28.54	17.35	105.61	31.35	24.29	21.33	30.31	88.99	98.6	91.8854	93.7576	22.18	25.18	8.2	28.09	45.19	9.06	35.47	14.05	45.04
3363	77.45	38.19	44.75	39.59	49.06	64.42	40.95	30.15	33.86	28.55	17.57	105.78	31.48	24.46	21.44	30.5	89.33	98.92	91.9327	93.7813	22.34	25.34	8.28	28.22	45.56	9.23	35.87	14.26	45.23
3362	77.34	38.18	44.75	39.61	49.08	64.42	40.97	30.19	33.89	28.55	17.8	105.98	31.63	24.63	21.55	30.7	89.72	99.27	91.9877	93.8108	22.51	25.51	8.38	28.36	45.94	9.41	36.29	14.48	45.42
3361	77.23	38.18	44.75	39.63	49.1	64.42	40.99	30.23	33.92	28.56	18.05	106.19	31.79	24.83	21.67	30.92	90.13	99.66	92.0491	93.8459	22.67	25.67	8.47	28.5	46.33	9.59	36.7	14.71	45.6
3360	77.12	38.17	44.75	39.66	49.12	64.42	41.01	30.27	33.95	28.56	18.29	106.4	31.96	25.04	21.81	31.15	90.56	100.06	92.1158	93.8859	22.81	25.81	8.57	28.63	46.72	9.77	37.1	14.93	45.76
3359	77	38.17	44.75	39.68	49.14	64.42	41.02	30.32	33.98	28.56	18.52	106.61	32.15	25.26	21.95	31.4	90.98	100.46	92.1864	93.9303	22.94	25.94	8.66	28.74	47.11	9.95	37.49	15.14	45.91
3358	76.89	38.16	44.74	39.7	49.17	64.41	41.04	30.36	34.02	28.57	18.74	106.82	32.35	25.5	22.1	31.67	91.4	100.86	92.2601	93.9782	23.05	26.05	8.75	28.83	47.5	10.11	37.84	15.33	46.04
3357	76.77	38.16	44.74	39.73	49.19	64.41	41.06	30.4	34.05	28.57	18.94	107.04	32.56	25.76	22.26	31.95	91.79	101.24	92.336	94.0293	23.14	26.14	8.84	28.89	47.87	10.27	38.17	15.51	46.15
3356	76.65	38.15	44.74	39.75	49.21	64.41	41.08	30.44	34.08	28.57	19.12	107.27	32.78	26.03	22.43	32.26	92.17	101.6	92.4135	94.083	23.21	26.21	8.92	28.89	48.24	10.42	38.47	15.68	46.25
3355	76.53	38.14	44.73	39.77	49.23	64.4	41.09	30.48	34.11	28.58	19.27	107.52	33.02	26.32	22.61	32.58	92.53	101.94	92.4925	94.1392	23.27	26.27	9	28.82	48.61	10.57	38.75	15.83	46.34
3354	76.41	38.14	44.73	39.8	49.25	64.4	41.11	30.53	34.14	28.58	19.4	107.78	33.27	26.63	22.8	32.92	92.86	102.24	92.5728	94.1979	23.32	26.32	9.09	28.66	48.98	10.72	39.02	15.97	46.42
3353	76.29	38.13	44.72	39.82	49.28	64.39	41.13	30.57	34.17	28.59	19.52	108.06	33.53	26.95	23	33.27	93.17	102.51	92.6546	94.2591	23.38	26.38	9.18	28.41	49.35	10.88	39.28	16.1	46.5
3352	76.16	38.13	44.72	39.84	49.3	64.39	41.15	30.61	34.21	28.59	19.63	108.33	33.8	27.28	23.22	33.65	93.43	102.72	92.7386	94.3232	23.46	26.46	9.28	28.14	49.72	11.05	39.54	16.24	46.58
3351	76.04	38.12	44.71	39.87	49.32	64.38	41.16	30.65	34.24	28.6	19.74	108.59	34.09	27.64	23.44	34.05	93.63	102.87	92.8253	94.3904	23.55	26.55	9.41	27.94	50.11	11.23	39.82	16.38	46.68
3350	75.91	38.11	44.71	39.89	49.35	64.38	41.18	30.7	34.27	28.6	19.84	108.78	34.39	28.01	23.67	34.46	93.76	102.9	92.9158	94.4611	23.69	26.69	9.56	27.91	50.51	11.44	40.12	16.55	46.78
3349	75.79	38.1	44.7	39.91	49.37	64.37	41.2	30.74	34.31	28.6	19.95	108.88	34.69	28.39	23.92	34.89	93.77	102.79	93.011	94.5358	23.87	26.87	9.73	28.13	50.93	11.67	40.46	16.73	46.9
3348	75.66	38.1	44.7	39.93	49.39	64.37	41.22	30.79	34.34	28.61	20.06	108.87	35.01	28.79	24.17	35.35	93.68	102.55	93.1119	94.6148	24.09	27.09	9.94	28.61	51.38	11.94	40.84	16.95	47.05
3347	75.53	38.09	44.69	39.96	49.41	64.36	41.23	30.83	34.37	28.61	20.19	108.78	35.34	29.21	24.44	35.82	93.53	102.22	93.2194	94.6985	24.37	27.37	10.17	29.28	51.85	12.24	41.27	17.2	47.22
3346	75.4	38.08	44.68	39.98	49.44	64.36	41.25	30.87	34.41	28.62	20.35	108.66	35.69	29.64	24.71	36.3	93.36	101.89	93.3341	94.7874	24.7	27.7	10.42	30.05	52.36	12.57	41.76	17.5	47.43
3345	75.26	38.07	44.67	40	49.46	64.35	41.27	30.92	34.44	28.62	20.56	108.56	36.04	30.08	25	36.81	93.25	101.62	93.4564	94.8815	25.08	28.08	10.7	30.81	52.91	12.94	42.32	17.85	47.67
3344	75.13	38.06	44.66	40.02	49.49	64.34	41.28	30.96	34.47	28.63	20.82	108.52	36.39	30.54	25.3	37.33	93.22	101.45	93.5864	94.9811	25.51	28.51	11	31.53	53.49	13.34	42.95	18.25	47.95
3343	75	38.06	44.66	40.05	49.51	64.34	41.3	31.01	34.51	28.63	21.13	108.53	36.76	31	25.61	37.87	93.29	101.38	93.8688	95.1961	25.99	28.99	11.33	32.17	54.1	13.78	43.66	18.7	48.26
3342	74.86	38.05	44.65	40.07	49.53	64.33	41.32	31.05	34.54	28.64	21.5	108.59	37.14	31.48	25.92	38.42	93.43	101.4	94.0203	95.311	26.51	29.51	11.68	32.76	54.75	14.25	44.43	19.2	48.6
3341	74.73	38.04	44.64	40.09	49.56	64.32	41.33	31.1	34.58	28.64	21.91	108.68	37.52	31.97	26.25	38.98	93.63	101.5	94.1776	95.4299	27.07	30.07	12.05	33.31	55.41	14.75	45.25	19.75	48.95
3340	74.59	38.03	44.63	40.11	49.58	64.31	41.35	31.14	34.61	28.65	22.36	108.79	37.91	32.47	26.59	39.56	93.87	101.65	94.3397	95.5523	27.66	30.66	12.45	33.83	56.09	15.28	46.1	20.33	49.31
3339	74.45	38.02	44.62	40.13	49.6	64.31	41.37	31.18	34.64	28.65	22.83	108.91	38.3	32.97	26.93	40.14	94.13	101.83	94.5054	95.6773	28.27	31.27	12.86	34.32	56.77	15.82	46.97	20.94	49.67
3338	74.32	38.01	44.61	40.16	49.63	64.3	41.38	31.23	34.68	28.66	23.32	109.04	38.7	33.48	27.28	40.73	94.4	102.05	94.6731	95.8041	28.89	31.89	13.28	34.79	57.44	16.36	47.84	21.56	50.03
3337	74.18	38	44.6	40.18	49.65	64.29	41.4	31.27	34.71	28.66	23.82	109.16	39.1	33.99	27.63	41.32	94.67	102.29	94.8414	95.9318	29.5	32.5	13.7	35.25	58.08	16.89	48.68	22.17	50.36
3336	74.04	37.99	44.59	40.2	49.67	64.28	41.42	31.32	34.75	28.67	24.32	109.29	39.5	34.5	27.99	41.92	94.94	102.53	95.0089	96.0597	30.09	33.09	14.12	35.68	58.71	17.41	49.49	22.78	50.68
3335	73.91	37.99	44.58	40.22	49.7	64.28	41.43	31.36	34.78	28.67	24.8	109.41	39.89	35.01	28.35	42.51	95.22	102.79	95.1743	96.187	30.66	33.66	14.52	36.09	59.3	17.91	50.26	23.36	50.98
3334	73.77	37.98	44.56	40.24	49.72	64.27	41.45	31.41	34.81	28.68	25.28	109.54	40.29	35.52	28.71	43.11	95.48	103.04	95.3367	96.3129	31.2	34.2	14.92	36.47	59.86	18.39	50.98	23.92	51.26
3333	73.63	37.97	44.55	40.26	49.75	64.26	41.47	31.45	34.85	28.68	25.72	109.65	40.68	36.03	29.07	43.69	95.73	103.28	95.4956	96.4368	31.71	34.71	15.3	36.84	60.39	18.84	51.67	24.45	51.52
3332	73.5	37.96	44.54	40.29	49.77	64.25	41.48	31.5	34.88	28.69	26.15	109.76	41.07	36.53	29.43	44.27	95.96	103.5	95.6505	96.558	32.19	35.19	15.66	37.18	60.88	19.26	52.31	24.96	51.75
3331	73.37	37.95	44.53	40.31	49.8	64.25	41.5	31.54	34.92	28.69	26.56	109.87	41.46	37.02	29.78	44.84	96.19	103.72	95.8013	96.6761	32.64	35.64	16.01	37.5	61.34	19.66	52.91	25.44	51.97
3330	73.24	37.94	44.52	40.33	49.82	64.24	41.52	31.59	34.95	28.7	26.96	109.97	41.84	37.51	30.14	45.4	96.4	103.93	95.9478	96.7906	33.08	36.08	16.34	37.8	61.78	20.05	53.49	25.9	52.18
3329	73.1	37.94	44.51	40.35	49.85	64.23	41.53	31.63	34.99	28.7	27.34	110.07	42.21	37.98	30.49	45.95	96.6	104.13	96.0899	96.9014	33.52	36.52	16.67	38.09	62.21	20.42	54.05	26.34	52.38
3328	72.98	37.93	44.5	40.37	49.87	64.22	41.55	31.68	35.03	28.71	27.72	110.17	42.57	38.45	30.83	46.48	96.8	104.32	96.2273	97.0083	33.95	36.95	16.98	38.37	62.61	20.78	54.59	26.78	52.57
3327	72.85	37.92	44.49	40.39	49.9	64.22	41.57	31.72	35.06	28.72	28.1	110.27	42.93	38.91	31.17	47	97	104.51	96.3598	97.1112	34.39	37.39	17.3	38.65	63.01	21.14	55.12	27.2	52.75
3326	72.72	37.92	44.48	40.42	49.92	64.21	41.58	31.77	35.1	28.72	28.48	110.38	43.28	39.36	31.5	47.5	97.21	104.71	96.4874	97.21	34.85	37.85	17.61	38.92	63.39	21.49	55.64	27.62	52.93
3325	72.6	37.91	44.47	40.44	49.95	64.2	41.6	31.82	35.13	28.73	28.88	110.48	43.62	39.79	31.83	47.98	97.4	104.89	96.6099	97.3051	35.33	38.33	17.92	39.19	63.78	21.84	56.14	28.03	53.11
3324	72.47	37.9	44.46	40.46	49.98	64.2	41.62	31.86	35.17	28.74	29.28	110.58	43.96	40.22	32.15	48.45	97.59	105.07	96.7275	97.3964	35.84	38.84	18.23	39.45	64.15	22.19	56.64	28.42	53.28
3323	72.35	37.9	44.45	40.48	50	64.19	41.64	31.91	35.21	28.75	29.68	110.67	44.28	40.63	32.45	48.9	97.77	105.25	96.8405	97.4841	36.36	39.36	18.55	39.7	64.52	22.54	57.13	28.81	53.45
3322	72.23	37.89	44.45	40.5	50.03	64.18	41.65	31.95	35.24	28.75	30.08	110.76	44.59	41.02	32.75	49.33	97.94	105.41	96.9493	97.5682	36.9	39.9	18.86	39.94	64.88	22.89	57.6	29.19	53.61
3321	72.12	37.88	44.44	40.53	50.06	64.18	41.67	32	35.28	28.76	30.49	110.84	44.9	41.41	33.04	49.74	98.11	105.56	97.0543	97.6488	37.46	40.46	19.16	40.18	65.24	23.23	58.05	29.56	53.77
3320	72	37.88	44.43	40.55	50.08	64.17	41.69	32.05	35.32	28.77	30.89	110.91	45.19	41.78	33.32	50.13	98.26	105.71	97.1558	97.726	38.02	41.02	19.47	40.41	65.58	23.56	58.48	29.92	53.92
3319	71.89	37.87	44.42	40.57	50.11	64.16	41.71	32.09	35.35	28.78	31.28	110.99	45.47	42.14	33.59	50.5	98.42	105.86	97.2537	97.7998	38.57	41.57	19.76	40.63	65.9	23.88	58.89	30.26	54.07
3318	71.78	37.87	44.41	40.6	50.14	64.16	41.72	32.14	35.39	28.79	31.67	111.07	45.75	42.48	33.85	50.86	98.57	106	97.3482	97.8702	39.12	42.12	20.05	40.85	66.22	24.18	59.28	30.58	54.2
3317	71.67	37.86	44.41	40.62	50.16	64.15	41.74	32.19	35.43	28.8	32.04	111.14	46.01	42.81	34.1	51.2	98.72	106.14	97.4388	97.9375	39.64	42.64	20.32	41.06	66.51	24.47	59.65	30.89	54.33
3316	71.56	37.86	44.4	40.64	50.19	64.14	41.76	32.23	35.47	28.81	32.4	111.21	46.26	43.13	34.34	51.52	98.85	106.27	97.6073	98.063	40.15	43.15	20.59	41.26	66.79	24.74	59.99	31.18	54.45
3315	71.45	37.85	44.39	40.66	50.22	64.14	41.78	32.28	35.5	28.82	32.74	111.27	46.5	43.44	34.57	51.83	98.99	106.39	97.6848	98.1215	40.63	43.63	20.84	41.45	67.06	25	60.31	31.46	54.56
3314	71.35	37.85	44.39	40.69	50.25	64.13	41.79	32.32	35.54	28.83	33.06	111.34	46.73	43.73	34.79	52.12	99.12	106.51	97.7578	98.1773	41.08	44.08	21.09	41.64	67.3	25.25	60.61	31.71	54.67
3313	71.24	37.84	44.38	40.71	50.28	64.12	41.81	32.37	35.58	28.84	33.38	111.4	46.96	44.01	35	52.39	99.25	106.63	97.8265	98.2304	41.5	44.5	21.32	41.82	67.54	25.48	60.89	31.95	54.77
3312	71.14	37.84	44.37	40.73	50.3	64.11	41.83	32.42	35.62	28.85	33.67	111.47	47.17	44.28	35.21	52.66	99.38	106.74	97.8916	98.281	41.9	44.9	21.54	42	67.75	25.7	61.15	32.18	54.86
3311	71.03	37.83	44.37	40.76	50.33	64.11	41.84	32.46	35.65	28.86	33.95	111.54	47.37	44.54	35.4	52.9	99.51	106.85	97.9535	98.329	42.27	45.27	21.75	42.17	67.96	25.91	61.4	32.39	54.94
3310	70.93	37.83	44.36	40.78	50.36	64.1	41.86	32.51	35.69	28.87	34.22	111.59	47.56	44.79	35.58	53.14	99.62	106.95	98.0126	98.3745	42.62	45.62	21.95	42.33	68.15	26.1	61.62	32.59	55.02
3309	70.83	37.82	44.35	40.8	50.39	64.09	41.88	32.56	35.73	28.88	34.46	111.63	47.74	45.03	35.76	53.36	99.72	107.03	98.0692	98.4176	42.94	45.94	22.15	42.47	68.33	26.29	61.84	32.77	55.09
3308	70.72	37.81	44.34	40.83	50.42	64.08	41.89	32.6	35.76	28.88	34.68	111.67	47.91	45.25	35.92	53.58	99.8	107.11	98.1234	98.4586	43.24	46.24	22.33	42.6	68.49	26.46	62.04	32.95	55.16
3307	70.62	37.81	44.34	40.85	50.45	64.07	41.91	32.65	35.8	28.89	34.9	111.7	48.08	45.47	36.08	53.78	99.88	107.18	98.1751	98.4975	43.53	46.53	22.51	42.73	68.65	26.63	62.23	33.12	55.22
3306	70.51	37.8	44.33	40.87	50.47	64.06	41.93	32.69	35.84	28.9	35.1	111.74	48.23	45.67	36.23	53.97	99.96	107.25	98.2241	98.5345	43.8	46.8	22.68	42.86	68.8	26.79	62.42	33.28	55.28
3305	70.41	37.8	44.32	40.89	50.5	64.05	41.94	32.74	35.87	28.91	35.3	111.78	48.38	45.87	36.37	54.15	100.04	107.32	98.2704	98.5699	44.06	47.06	22.85	42.98	68.95	26.94	62.59	33.43	55.33
3304	70.3	37.79	44.31	40.91	50.53	64.04	41.96	32.78	35.91	28.92	35.5	111.82	48.51	46.05	36.51	54.32	100.13	107.39	98.3142	98.6037	44.3	47.3	23.01	43.1	69.09	27.09	62.76	33.58	55.38
3303	70.19	37.78	44.3	40.93	50.56	64.03	41.97	32.83	35.94	28.93	35.68	111.86	48.64	46.23	36.64	54.48	100.21	107.46	98.3558	98.6358	44.53	47.53	23.16	43.23	69.22	27.23	62.92	33.72	55.43
3302	70.08	37.77	44.29	40.95	50.59	64.02	41.99	32.87	35.98	28.94	35.87	111.9	48.76	46.4	36.76	54.64	100.3	107.54	98.3956	98.6664	44.75	47.75	23.31	43.35	69.34	27.37	63.07	33.86	55.48
3301	69.97	37.77	44.28	40.97	50.62	64.01	42	32.92	36.01	28.94	36.05	111.95	48.88	46.56	36.88	54.79	100.39	107.61	98.4339	98.6955	44.96	47.96	23.46	43.48	69.47	27.5	63.22	34	55.52
3300	69.86	37.76	44.27	40.99	50.64	63.99	42.02	32.96	36.05	28.95	36.22	112	48.99	46.71	36.99	54.93	100.47	107.68	98.4712	98.7232	45.16	48.16	23.6	43.6	69.58	27.63	63.36	34.12	55.57
3299	69.74	37.75	44.25	41.01	50.67	63.98	42.03	33	36.08	28.96	36.38	112.04	49.09	46.86	37.09	55.06	100.56	107.75	98.5073	98.7497	45.35	48.35	23.74	43.72	69.7	27.76	63.5	34.25	55.62
3298	69.63	37.74	44.24	41.03	50.7	63.97	42.05	33.05	36.11	28.97	36.53	112.07	49.18	47	37.19	55.19	100.63	107.81	98.5424	98.7753	45.54	48.54	23.87	43.83	69.8	27.88	63.64	34.37	55.65
3297	69.51	37.73	44.23	41.05	50.73	63.95	42.06	33.09	36.15	28.97	36.67	112.1	49.27	47.13	37.29	55.31	100.69	107.86	98.5762	98.8	45.72	48.72	24	43.93	69.91	28	63.77	34.48	55.69
3296	69.39	37.73	44.22	41.07	50.76	63.94	42.08	33.13	36.18	28.98	36.8	112.12	49.36	47.26	37.38	55.43	100.74	107.91	98.6088	98.8239	45.88	48.88	24.13	44.02	70.01	28.11	63.9	34.59	55.71
3295	69.27	37.72	44.2	41.09	50.79	63.92	42.09	33.18	36.21	28.99	36.93	112.14	49.44	47.39	37.47	55.54	100.8	107.96	98.6399	98.8472	46.05	49.05	24.25	44.11	70.11	28.22	64.01	34.7	55.74
3294	69.15	37.71	44.19	41.11	50.82	63.9	42.11	33.22	36.25	28.99	37.06	112.16	49.52	47.5	37.55	55.65	100.86	108.01	98.6697	98.8697	46.2	49.2	24.37	44.2	70.2	28.32	64.12	34.81	55.77
3293	69.03	37.7	44.17	41.13	50.85	63.89	42.12	33.26	36.28	29	37.18	112.19	49.6	47.62	37.64	55.75	100.93	108.06	98.6982	98.8916	46.35	49.35	24.49	44.3	70.29	28.43	64.23	34.91	55.8
3292	68.91	37.69	44.16	41.14	50.88	63.87	42.13	33.3	36.31	29.01	37.3	112.23	49.67	47.73	37.72	55.85	100.99	108.11	98.7256	98.9127	46.5	49.5	24.61	44.4	70.38	28.52	64.33	35.01	55.84
3291	68.78	37.68	44.14	41.16	50.91	63.85	42.15	33.34	36.34	29.01	37.42	112.26	49.74	47.84	37.79	55.95	101.06	108.16	98.7521	98.9332	46.64	49.64	24.72	44.49	70.46	28.62	64.44	35.1	55.87
3290	68.65	37.67	44.13	41.18	50.94	63.83	42.16	33.39	36.38	29.02	37.54	112.28	49.8	47.95	37.87	56.05	101.12	108.21	98.7778	98.9531	46.77	49.77	24.83	44.58	70.55	28.71	64.54	35.19	55.9
3289	68.52	37.66	44.11	41.19	50.97	63.81	42.18	33.43	36.41	29.02	37.64	112.3	49.87	48.05	37.94	56.14	101.17	108.25	98.8271	98.9915	46.9	49.9	24.93	44.66	70.62	28.81	64.64	35.27	55.92
3288	68.4	37.65	44.1	41.21	51	63.79	42.19	33.47	36.44	29.03	37.74	112.31	49.93	48.15	38.01	56.22	101.2	108.28	98.8507	99.0101	47.02	50.02	25.03	44.73	70.7	28.89	64.72	35.35	55.94
3287	68.27	37.64	44.08	41.23	51.03	63.78	42.21	33.51	36.47	29.03	37.82	112.32	49.99	48.24	38.07	56.31	101.23	108.3	98.8735	99.0283	47.14	50.14	25.14	44.79	70.77	28.98	64.81	35.43	55.96
3286	68.13	37.63	44.06	41.25	51.06	63.76	42.22	33.55	36.5	29.04	37.91	112.33	50.05	48.33	38.14	56.39	101.27	108.33	98.8957	99.046	47.26	50.26	25.23	44.86	70.84	29.06	64.89	35.5	55.97
3285	68	37.62	44.05	41.26	51.09	63.74	42.24	33.6	36.54	29.04	38	112.34	50.1	48.42	38.2	56.47	101.3	108.36	98.9174	99.0633	47.38	50.38	25.33	44.93	70.91	29.14	64.96	35.58	55.99
3284	67.87	37.61	44.03	41.28	51.12	63.72	42.25	33.64	36.57	29.05	38.09	112.36	50.16	48.51	38.27	56.55	101.35	108.4	98.9385	99.0801	47.49	50.49	25.43	45.01	70.98	29.22	65.04	35.66	56
3283	67.74	37.6	44.02	41.3	51.15	63.7	42.27	33.68	36.6	29.05	38.18	112.38	50.21	48.6	38.33	56.63	101.39	108.44	98.9594	99.0963	47.6	50.6	25.53	45.08	71.05	29.3	65.12	35.73	56.03
3282	67.6	37.6	44	41.31	51.18	63.67	42.28	33.72	36.63	29.06	38.27	112.4	50.26	48.68	38.39	56.71	101.45	108.48	98.9801	99.112	47.71	50.71	25.62	45.16	71.12	29.38	65.2	35.81	56.05
3281	67.46	37.59	43.98	41.33	51.21	63.65	42.3	33.76	36.67	29.06	38.36	112.42	50.32	48.77	38.44	56.78	101.49	108.52	99.0007	99.1272	47.81	50.81	25.71	45.23	71.19	29.46	65.28	35.88	56.07
3280	67.33	37.58	43.96	41.35	51.24	63.63	42.31	33.81	36.7	29.07	38.44	112.44	50.36	48.85	38.5	56.85	101.54	108.55	99.0214	99.142	47.92	50.92	25.81	45.3	71.26	29.54	65.36	35.96	56.09
3279	67.19	37.57	43.95	41.36	51.27	63.61	42.33	33.85	36.73	29.07	38.52	112.46	50.41	48.93	38.56	56.92	101.59	108.59	99.042	99.1564	48.02	51.02	25.9	45.38	71.32	29.61	65.44	36.03	56.11
3278	67.05	37.56	43.93	41.38	51.3	63.59	42.34	33.89	36.77	29.07	38.61	112.49	50.46	49	38.61	56.99	101.65	108.64	99.0625	99.1704	48.12	51.12	25.99	45.46	71.39	29.69	65.52	36.1	56.13
3277	66.91	37.55	43.91	41.39	51.34	63.57	42.36	33.93	36.8	29.08	38.7	112.52	50.51	49.08	38.66	57.06	101.71	108.69	99.0828	99.1841	48.22	51.22	26.08	45.55	71.46	29.77	65.6	36.18	56.14
3276	66.77	37.54	43.89	41.41	51.37	63.54	42.37	33.97	36.83	29.08	38.78	112.55	50.55	49.15	38.72	57.12	101.78	108.73	99.1028	99.1973	48.32	51.32	26.17	45.63	71.52	29.85	65.68	36.25	56.16
3275	66.63	37.53	43.88	41.43	51.4	63.52	42.39	34.01	36.86	29.08	38.86	112.58	50.6	49.22	38.77	57.19	101.83	108.77	99.1224	99.2102	48.41	51.41	26.26	45.71	71.58	29.93	65.75	36.32	56.17
3274	66.49	37.52	43.86	41.44	51.43	63.5	42.4	34.05	36.9	29.09	38.94	112.6	50.64	49.29	38.82	57.25	101.88	108.81	99.1416	99.2226	48.5	51.5	26.35	45.77	71.64	30	65.82	36.39	56.19
3273	66.35	37.51	43.84	41.46	51.46	63.47	42.42	34.09	36.93	29.09	39	112.61	50.68	49.36	38.87	57.31	101.91	108.84	99.1605	99.2345	48.59	51.59	26.43	45.83	71.7	30.07	65.89	36.46	56.2
3272	66.21	37.49	43.82	41.47	51.49	63.45	42.43	34.14	36.96	29.09	39.05	112.61	50.72	49.43	38.91	57.37	101.93	108.86	99.179	99.2459	48.67	51.67	26.51	45.88	71.76	30.14	65.95	36.52	56.22
3271	66.07	37.48	43.8	41.49	51.52	63.42	42.44	34.18	36.99	29.09	39.11	112.62	50.76	49.5	38.96	57.43	101.96	108.88	99.1973	99.257	48.76	51.76	26.59	45.94	71.81	30.2	66.02	36.58	56.23
3270	65.92	37.47	43.79	41.5	51.55	63.4	42.46	34.22	37.02	29.09	39.16	112.63	50.8	49.56	39.01	57.48	101.99	108.91	99.2154	99.2677	48.84	51.84	26.67	45.99	71.87	30.27	66.09	36.64	56.25
3269	65.78	37.46	43.77	41.52	51.58	63.37	42.47	34.26	37.06	29.09	39.22	112.64	50.84	49.62	39.05	57.54	102.03	108.94	99.2331	99.2783	48.91	51.91	26.75	46.05	71.92	30.33	66.15	36.7	56.26
3268	65.63	37.45	43.75	41.53	51.61	63.35	42.49	34.3	37.09	29.1	39.28	112.65	50.88	49.68	39.09	57.59	102.06	108.97	99.2505	99.2886	48.98	51.98	26.83	46.11	71.98	30.4	66.21	36.76	56.27
3267	65.49	37.44	43.73	41.54	51.64	63.32	42.5	34.34	37.12	29.1	39.33	112.66	50.92	49.74	39.14	57.64	102.1	109	99.2671	99.2988	49.05	52.05	26.9	46.17	72.03	30.46	66.27	36.82	56.27
3266	65.34	37.43	43.71	41.56	51.67	63.29	42.51	34.38	37.15	29.1	39.38	112.67	50.95	49.8	39.18	57.69	102.14	109.03	99.2831	99.3087	49.12	52.12	26.97	46.22	72.08	30.52	66.32	36.87	56.28
3265	65.19	37.42	43.69	41.57	51.7	63.27	42.53	34.42	37.18	29.1	39.43	112.68	50.98	49.85	39.22	57.74	102.18	109.06	99.2982	99.3185	49.18	52.18	27.04	46.27	72.13	30.58	66.38	36.93	56.29
3264	65.05	37.4	43.67	41.59	51.73	63.24	42.54	34.46	37.21	29.1	39.47	112.69	51.02	49.9	39.25	57.79	102.21	109.08	99.3125	99.3282	49.24	52.24	27.11	46.33	72.17	30.63	66.44	36.98	56.3
3263	64.9	37.39	43.65	41.6	51.76	63.21	42.55	34.5	37.24	29.1	39.51	112.7	51.05	49.96	39.29	57.83	102.24	109.11	99.3262	99.3377	49.3	52.3	27.17	46.38	72.22	30.68	66.49	37.04	56.31
3262	64.75	37.38	43.63	41.61	51.79	63.18	42.56	34.54	37.27	29.1	39.56	112.71	51.08	50.01	39.32	57.87	102.27	109.13	99.3524	99.3566	49.36	52.36	27.23	46.43	72.26	30.74	66.54	37.09	56.32
3261	64.6	37.37	43.61	41.63	51.81	63.15	42.58	34.58	37.3	29.1	39.6	112.72	51.11	50.05	39.36	57.92	102.31	109.15	99.3652	99.3659	49.41	52.41	27.29	46.48	72.3	30.79	66.59	37.13	56.33
3260	64.45	37.36	43.58	41.64	51.84	63.13	42.59	34.62	37.33	29.1	39.63	112.73	51.13	50.1	39.39	57.96	102.34	109.17	99.3778	99.3752	49.45	52.45	27.35	46.53	72.34	30.83	66.62	37.17	56.34
3259	64.29	37.35	43.56	41.65	51.87	63.1	42.6	34.66	37.36	29.1	39.67	112.74	51.16	50.14	39.42	57.99	102.37	109.2	99.3902	99.3843	49.5	52.5	27.4	46.58	72.37	30.87	66.66	37.21	56.34
3258	64.14	37.33	43.54	41.67	51.9	63.07	42.61	34.69	37.39	29.09	39.71	112.74	51.18	50.19	39.45	58.03	102.4	109.22	99.4024	99.3932	49.54	52.54	27.46	46.62	72.41	30.91	66.69	37.24	56.34
3257	63.99	37.32	43.52	41.68	51.93	63.04	42.62	34.73	37.42	29.09	39.74	112.75	51.21	50.23	39.48	58.06	102.43	109.23	99.4144	99.4018	49.58	52.58	27.51	46.66	72.44	30.95	66.72	37.27	56.34
3256	63.83	37.31	43.5	41.69	51.95	63.01	42.64	34.77	37.45	29.09	39.77	112.75	51.23	50.27	39.5	58.1	102.45	109.25	99.426	99.4101	49.62	52.62	27.56	46.7	72.47	30.99	66.75	37.3	56.34
3255	63.68	37.3	43.48	41.7	51.98	62.98	42.65	34.81	37.48	29.09	39.79	112.76	51.25	50.3	39.53	58.13	102.47	109.26	99.4373	99.418	49.66	52.66	27.6	46.73	72.5	31.03	66.79	37.33	56.34
3254	63.52	37.28	43.45	41.72	52.01	62.94	42.66	34.85	37.51	29.09	39.82	112.76	51.27	50.34	39.55	58.16	102.49	109.27	99.4484	99.4255	49.69	52.69	27.65	46.77	72.52	31.06	66.82	37.37	56.35
3253	63.37	37.27	43.43	41.73	52.04	62.91	42.67	34.89	37.54	29.09	39.85	112.77	51.29	50.38	39.57	58.19	102.52	109.29	99.4593	99.4326	49.72	52.72	27.69	46.81	72.55	31.09	66.85	37.4	56.36
3252	63.21	37.26	43.41	41.74	52.06	62.88	42.68	34.93	37.56	29.08	39.88	112.79	51.3	50.41	39.6	58.22	102.56	109.31	99.4701	99.4395	49.75	52.75	27.73	46.86	72.57	31.12	66.87	37.43	56.37
3251	63.05	37.24	43.39	41.75	52.09	62.85	42.69	34.96	37.59	29.08	39.92	112.8	51.32	50.44	39.62	58.25	102.61	109.34	99.4808	99.446	49.78	52.78	27.77	46.9	72.59	31.15	66.9	37.46	56.37
3250	62.89	37.23	43.36	41.76	52.11	62.81	42.7	35	37.62	29.08	39.95	112.82	51.34	50.47	39.64	58.27	102.65	109.37	99.4915	99.4523	49.8	52.8	27.81	46.95	72.61	31.18	66.91	37.48	56.38
3249	62.73	37.22	43.34	41.77	52.14	62.78	42.71	35.04	37.65	29.08	39.97	112.82	51.35	50.5	39.65	58.3	102.67	109.38	99.5022	99.4582	49.83	52.83	27.85	46.99	72.63	31.21	66.93	37.5	56.38
3248	62.57	37.2	43.31	41.78	52.17	62.74	42.72	35.08	37.67	29.08	39.98	112.82	51.36	50.53	39.67	58.32	102.69	109.39	99.5128	99.4639	49.85	52.85	27.89	47.01	72.65	31.23	66.95	37.52	56.38
3247	62.41	37.19	43.29	41.79	52.19	62.71	42.73	35.11	37.7	29.07	39.99	112.81	51.37	50.56	39.69	58.34	102.7	109.39	99.5233	99.4691	49.86	52.86	27.92	47.03	72.67	31.26	66.96	37.53	56.38
3246	62.25	37.17	43.27	41.8	52.22	62.67	42.73	35.15	37.73	29.07	39.99	112.8	51.39	50.59	39.7	58.37	102.7	109.39	99.5335	99.4741	49.88	52.88	27.96	47.05	72.69	31.28	66.98	37.55	56.37
3245	62.08	37.16	43.24	41.81	52.24	62.63	42.74	35.19	37.75	29.07	39.99	112.8	51.4	50.62	39.72	58.39	102.7	109.39	99.5434	99.4788	49.89	52.89	27.99	47.07	72.7	31.3	67	37.57	56.37
3244	61.92	37.14	43.22	41.82	52.27	62.59	42.75	35.22	37.78	29.06	39.99	112.79	51.41	50.64	39.73	58.41	102.71	109.39	99.5527	99.4832	49.91	52.91	28.02	47.09	72.71	31.32	67.01	37.59	56.37
3243	61.76	37.13	43.19	41.83	52.29	62.56	42.76	35.26	37.8	29.06	39.99	112.79	51.42	50.67	39.75	58.43	102.72	109.4	99.5615	99.4875	49.92	52.92	28.06	47.11	72.73	31.34	67.02	37.62	56.37
3242	61.59	37.11	43.17	41.84	52.31	62.52	42.76	35.29	37.83	29.05	39.99	112.79	51.43	50.69	39.76	58.45	102.74	109.4	99.5697	99.4917	49.93	52.93	28.09	47.13	72.74	31.36	67.03	37.64	56.38
3241	61.42	37.1	43.14	41.84	52.34	62.48	42.77	35.33	37.85	29.05	40	112.79	51.44	50.72	39.77	58.48	102.76	109.41	99.5775	99.4958	49.94	52.94	28.12	47.16	72.75	31.38	67.04	37.66	56.39
3240	61.26	37.08	43.11	41.85	52.36	62.43	42.78	35.36	37.87	29.05	40.01	112.79	51.45	50.75	39.79	58.5	102.79	109.42	99.585	99.4999	49.95	52.95	28.15	47.2	72.76	31.4	67.05	37.67	56.39
3239	61.09	37.07	43.09	41.86	52.38	62.39	42.78	35.4	37.9	29.04	40.02	112.8	51.46	50.77	39.8	58.52	102.82	109.43	99.5924	99.5039	49.96	52.96	28.19	47.23	72.78	31.43	67.06	37.69	56.39
3238	60.92	37.05	43.06	41.86	52.41	62.35	42.79	35.43	37.92	29.04	40.03	112.81	51.47	50.8	39.82	58.54	102.85	109.45	99.6	99.5077	49.97	52.97	28.22	47.27	72.79	31.45	67.08	37.7	56.39
3237	60.76	37.04	43.03	41.87	52.43	62.31	42.79	35.47	37.94	29.03	40.03	112.81	51.48	50.83	39.83	58.57	102.87	109.46	99.6078	99.5115	49.98	52.98	28.25	47.29	72.81	31.47	67.1	37.71	56.38
3236	60.59	37.02	43.01	41.88	52.45	62.26	42.8	35.5	37.97	29.03	40.02	112.8	51.49	50.85	39.85	58.59	102.89	109.46	99.616	99.5151	49.99	52.99	28.28	47.31	72.82	31.5	67.11	37.73	56.38
3235	60.42	37	42.98	41.88	52.48	62.22	42.8	35.53	37.99	29.02	40.02	112.8	51.5	50.88	39.86	58.61	102.9	109.46	99.6327	99.5219	50	53	28.32	47.33	72.84	31.52	67.13	37.75	56.37
3234	60.25	36.99	42.95	41.89	52.5	62.17	42.81	35.57	38.01	29.02	40.02	112.79	51.51	50.91	39.88	58.64	102.91	109.47	99.6409	99.5253	50.01	53.01	28.35	47.36	72.86	31.55	67.14	37.77	56.38
3233	60.08	36.97	42.93	41.89	52.52	62.13	42.81	35.6	38.03	29.01	40.03	112.8	51.52	50.94	39.89	58.66	102.94	109.48	99.6488	99.5286	50.03	53.03	28.39	47.38	72.88	31.57	67.15	37.8	56.38
3232	59.91	36.95	42.9	41.9	52.54	62.08	42.82	35.63	38.05	29.01	40.04	112.8	51.53	50.97	39.91	58.69	102.96	109.49	99.6564	99.532	50.04	53.04	28.42	47.41	72.89	31.59	67.16	37.82	56.39
3231	59.74	36.94	42.87	41.9	52.56	62.03	42.82	35.67	38.07	29	40.06	112.81	51.54	51	39.93	58.72	102.99	109.5	99.6638	99.5354	50.06	53.06	28.46	47.45	72.91	31.62	67.18	37.85	56.39
3230	59.57	36.92	42.84	41.9	52.58	61.99	42.82	35.7	38.09	29	40.08	112.82	51.55	51.03	39.95	58.75	103.03	109.51	99.6711	99.5388	50.09	53.09	28.5	47.49	72.94	31.65	67.2	37.87	56.4
3229	59.4	36.9	42.81	41.91	52.6	61.94	42.83	35.73	38.11	28.99	40.11	112.83	51.57	51.06	39.96	58.78	103.07	109.53	99.6786	99.5423	50.12	53.12	28.54	47.54	72.96	31.69	67.23	37.9	56.4
3228	59.23	36.88	42.79	41.91	52.62	61.89	42.83	35.76	38.13	28.99	40.14	112.85	51.58	51.1	39.98	58.81	103.11	109.55	99.6865	99.5459	50.15	53.15	28.59	47.59	72.99	31.73	67.26	37.92	56.4
3227	59.06	36.87	42.76	41.91	52.65	61.84	42.83	35.8	38.15	28.98	40.18	112.87	51.6	51.13	40.01	58.84	103.16	109.57	99.6948	99.5496	50.18	53.18	28.63	47.65	73.02	31.77	67.3	37.95	56.41
3226	58.89	36.85	42.73	41.92	52.67	61.79	42.83	35.83	38.17	28.98	40.21	112.89	51.61	51.17	40.03	58.87	103.2	109.59	99.7034	99.5535	50.22	53.22	28.68	47.7	73.05	31.81	67.33	37.99	56.41
3225	58.72	36.83	42.7	41.92	52.69	61.74	42.84	35.86	38.19	28.97	40.24	112.89	51.63	51.21	40.05	58.9	103.23	109.6	99.7123	99.5575	50.26	53.26	28.73	47.74	73.08	31.85	67.37	38.02	56.41
3224	58.55	36.81	42.67	41.92	52.71	61.68	42.84	35.89	38.21	28.97	40.27	112.89	51.65	51.24	40.07	58.94	103.25	109.6	99.7212	99.5618	50.3	53.3	28.78	47.77	73.11	31.89	67.4	38.06	56.42
3223	58.37	36.8	42.64	41.92	52.73	61.63	42.84	35.93	38.23	28.96	40.3	112.89	51.66	51.28	40.09	58.97	103.27	109.61	99.73	99.5661	50.35	53.35	28.84	47.8	73.15	31.94	67.44	38.11	56.43
3222	58.2	36.78	42.61	41.92	52.75	61.58	42.84	35.96	38.25	28.96	40.33	112.9	51.68	51.32	40.12	59	103.29	109.62	99.7385	99.5705	50.4	53.4	28.89	47.84	73.18	31.99	67.49	38.16	56.45
3221	58.03	36.76	42.59	41.93	52.77	61.52	42.84	35.99	38.26	28.96	40.36	112.9	51.7	51.36	40.14	59.04	103.3	109.62	99.7468	99.5749	50.45	53.45	28.95	47.88	73.21	32.04	67.53	38.2	56.46
3220	57.86	36.74	42.56	41.93	52.79	61.47	42.84	36.02	38.28	28.95	40.39	112.9	51.71	51.4	40.17	59.08	103.32	109.62	99.755	99.5793	50.51	53.51	29.01	47.91	73.25	32.09	67.58	38.24	56.47
3219	57.69	36.72	42.53	41.93	52.81	61.42	42.84	36.06	38.3	28.95	40.42	112.9	51.73	51.45	40.19	59.11	103.34	109.63	99.7634	99.5837	50.56	53.56	29.07	47.95	73.28	32.13	67.63	38.28	56.47
3218	57.52	36.71	42.5	41.93	52.83	61.36	42.84	36.09	38.32	28.94	40.46	112.91	51.75	51.49	40.21	59.15	103.37	109.65	99.7721	99.588	50.62	53.62	29.13	48	73.31	32.18	67.67	38.32	56.48
3217	57.35	36.69	42.47	41.93	52.85	61.31	42.84	36.12	38.34	28.94	40.51	112.91	51.77	51.53	40.24	59.18	103.4	109.66	99.7812	99.5922	50.67	53.67	29.19	48.04	73.35	32.23	67.7	38.35	56.48
3216	57.18	36.67	42.44	41.93	52.87	61.25	42.85	36.16	38.35	28.94	40.55	112.92	51.79	51.57	40.26	59.22	103.43	109.67	99.7908	99.5965	50.73	53.73	29.25	48.09	73.38	32.28	67.74	38.39	56.49
3215	57.01	36.65	42.42	41.93	52.89	61.19	42.85	36.19	38.37	28.94	40.59	112.92	51.8	51.61	40.29	59.25	103.46	109.68	99.8009	99.6008	50.78	53.78	29.31	48.13	73.42	32.33	67.78	38.43	56.5
3214	56.84	36.63	42.39	41.93	52.91	61.14	42.85	36.22	38.39	28.93	40.64	112.93	51.82	51.65	40.31	59.29	103.49	109.69	99.8111	99.6052	50.83	53.83	29.37	48.18	73.45	32.38	67.82	38.48	56.51
3213	56.67	36.61	42.36	41.93	52.93	61.08	42.85	36.25	38.41	28.93	40.68	112.93	51.84	51.69	40.33	59.32	103.52	109.69	99.8212	99.6097	50.88	53.88	29.43	48.22	73.48	32.42	67.86	38.52	56.52
3212	56.5	36.6	42.33	41.93	52.96	61.03	42.85	36.29	38.42	28.93	40.73	112.94	51.85	51.74	40.35	59.36	103.55	109.71	99.8309	99.6143	50.92	53.92	29.48	48.27	73.52	32.47	67.9	38.57	56.53
3211	56.33	36.58	42.3	41.93	52.98	60.97	42.85	36.32	38.44	28.93	40.77	112.95	51.87	51.78	40.37	59.39	103.59	109.72	99.84	99.6189	50.96	53.96	29.54	48.32	73.54	32.51	67.95	38.61	56.54
3210	56.16	36.56	42.28	41.93	53	60.91	42.85	36.35	38.46	28.93	40.82	112.96	51.88	51.81	40.39	59.43	103.62	109.73	99.8485	99.6237	51	54	29.6	48.36	73.57	32.55	67.98	38.65	56.55
3209	55.99	36.54	42.25	41.93	53.02	60.85	42.85	36.39	38.48	28.93	40.85	112.96	51.89	51.85	40.41	59.46	103.65	109.73	99.8565	99.6285	51.04	54.04	29.65	48.4	73.6	32.6	68.01	38.69	56.55
3208	55.82	36.52	42.22	41.93	53.04	60.8	42.85	36.42	38.49	28.92	40.89	112.96	51.91	51.89	40.43	59.49	103.67	109.73	99.8714	99.6383	51.07	54.07	29.7	48.44	73.62	32.64	68.03	38.72	56.55
3207	55.65	36.5	42.19	41.93	53.06	60.74	42.85	36.46	38.51	28.92	40.92	112.96	51.92	51.93	40.44	59.52	103.69	109.74	99.8786	99.6432	51.1	54.1	29.75	48.47	73.64	32.67	68.05	38.74	56.55
3206	55.48	36.48	42.17	41.93	53.08	60.68	42.85	36.49	38.53	28.92	40.95	112.96	51.93	51.96	40.46	59.55	103.71	109.74	99.8857	99.6481	51.13	54.13	29.8	48.51	73.66	32.71	68.08	38.78	56.55
3205	55.31	36.46	42.14	41.93	53.11	60.63	42.85	36.52	38.55	28.92	40.98	112.96	51.94	52	40.47	59.58	103.73	109.75	99.8925	99.653	51.15	54.15	29.85	48.54	73.69	32.75	68.1	38.81	56.56
3204	55.15	36.44	42.11	41.93	53.13	60.57	42.85	36.56	38.56	28.93	41.01	112.96	51.95	52.03	40.49	59.61	103.75	109.75	99.8991	99.6579	51.17	54.17	29.9	48.58	73.71	32.79	68.13	38.84	56.56
3203	54.98	36.43	42.09	41.93	53.15	60.51	42.85	36.59	38.58	28.93	41.04	112.97	51.95	52.06	40.5	59.63	103.78	109.75	99.9053	99.6627	51.19	54.19	29.94	48.61	73.73	32.83	68.16	38.87	56.57
3202	54.81	36.41	42.06	41.93	53.17	60.45	42.85	36.63	38.6	28.93	41.07	112.97	51.96	52.09	40.51	59.66	103.8	109.76	99.9111	99.6674	51.2	54.2	29.99	48.65	73.74	32.86	68.19	38.91	56.57
3201	54.65	36.39	42.04	41.93	53.19	60.4	42.85	36.66	38.61	28.93	41.09	112.98	51.97	52.12	40.52	59.68	103.83	109.76	99.9166	99.6719	51.21	54.21	30.03	48.69	73.76	32.89	68.21	38.94	56.58
3200	54.48	36.37	42.01	41.93	53.22	60.34	42.85	36.7	38.63	28.93	41.12	112.98	51.97	52.15	40.53	59.7	103.85	109.77	99.9218	99.6762	51.21	54.21	30.07	48.72	73.77	32.92	68.22	38.97	56.57
3199	54.31	36.35	41.99	41.93	53.24	60.29	42.85	36.73	38.65	28.94	41.14	112.98	51.97	52.18	40.54	59.73	103.88	109.77	99.927	99.6801	51.21	54.21	30.11	48.75	73.78	32.95	68.23	38.99	56.57
3198	54.15	36.33	41.96	41.93	53.26	60.23	42.85	36.77	38.67	28.94	41.15	112.98	51.98	52.2	40.54	59.75	103.9	109.77	99.932	99.6837	51.21	54.21	30.15	48.78	73.79	32.97	68.24	39.01	56.56
3197	53.98	36.31	41.94	41.94	53.28	60.17	42.85	36.8	38.68	28.94	41.16	112.98	51.98	52.23	40.55	59.77	103.91	109.76	99.9367	99.687	51.2	54.2	30.18	48.8	73.8	33	68.24	39.03	56.56
3196	53.82	36.3	41.91	41.94	53.3	60.12	42.85	36.84	38.7	28.95	41.18	112.97	51.98	52.25	40.55	59.78	103.92	109.76	99.9412	99.6899	51.19	54.19	30.22	48.83	73.81	33.02	68.25	39.04	56.55
3195	53.66	36.28	41.89	41.94	53.33	60.06	42.85	36.87	38.72	28.95	41.19	112.97	51.98	52.27	40.55	59.8	103.94	109.75	99.9452	99.6925	51.18	54.18	30.25	48.85	73.81	33.05	68.27	39.06	56.55
3194	53.5	36.26	41.87	41.94	53.35	60.01	42.85	36.91	38.74	28.96	41.2	112.97	51.97	52.3	40.56	59.82	103.95	109.75	99.9486	99.6947	51.17	54.17	30.28	48.88	73.82	33.07	68.28	39.09	56.55
3193	53.34	36.24	41.84	41.94	53.37	59.96	42.85	36.94	38.75	28.97	41.21	112.97	51.97	52.31	40.56	59.83	103.97	109.75	99.9516	99.6967	51.16	54.16	30.31	48.9	73.82	33.09	68.3	39.11	56.55
3192	53.18	36.23	41.82	41.94	53.39	59.9	42.85	36.98	38.77	28.97	41.22	112.96	51.97	52.33	40.56	59.85	103.99	109.75	99.9544	99.6984	51.14	54.14	30.34	48.92	73.83	33.11	68.3	39.13	56.55
3191	53.02	36.21	41.8	41.94	53.42	59.85	42.85	37.01	38.79	28.98	41.23	112.96	51.96	52.35	40.56	59.86	104	109.74	99.957	99.7001	51.13	54.13	30.37	48.94	73.83	33.12	68.3	39.15	56.54
3190	52.86	36.19	41.78	41.94	53.44	59.8	42.85	37.05	38.81	28.99	41.24	112.96	51.96	52.37	40.55	59.88	104.02	109.74	99.9597	99.7016	51.11	54.11	30.4	48.97	73.83	33.14	68.3	39.17	56.54
3189	52.7	36.18	41.75	41.94	53.46	59.75	42.86	37.08	38.83	29	41.25	112.96	51.95	52.38	40.55	59.89	104.03	109.73	99.9621	99.703	51.1	54.1	30.42	48.99	73.83	33.15	68.29	39.18	56.53
3188	52.54	36.16	41.73	41.94	53.48	59.7	42.86	37.12	38.84	29.01	41.26	112.96	51.95	52.4	40.55	59.9	104.04	109.72	99.9632	99.7043	51.08	54.08	30.44	49	73.82	33.16	68.28	39.19	56.52
3187	52.39	36.14	41.71	41.95	53.5	59.65	42.86	37.15	38.86	29.01	41.26	112.95	51.94	52.41	40.54	59.91	104.05	109.71	99.9625	99.7056	51.06	54.06	30.46	49.02	73.82	33.17	68.28	39.19	56.51
3186	52.23	36.13	41.69	41.95	53.53	59.6	42.86	37.19	38.88	29.02	41.27	112.95	51.93	52.43	40.54	59.92	104.07	109.7	99.9598	99.7069	51.04	54.04	30.48	49.04	73.81	33.19	68.28	39.2	56.5
3185	52.08	36.11	41.67	41.95	53.55	59.55	42.86	37.22	38.9	29.03	41.27	112.94	51.92	52.44	40.54	59.93	104.08	109.69	99.9549	99.7083	51.02	54.02	30.5	49.05	73.81	33.2	68.28	39.2	56.5
3184	51.92	36.1	41.65	41.95	53.57	59.5	42.87	37.26	38.92	29.04	41.28	112.95	51.92	52.46	40.53	59.95	104.1	109.69	99.9482	99.7096	50.99	53.99	30.52	49.07	73.8	33.21	68.28	39.21	56.49
3183	51.77	36.08	41.63	41.95	53.59	59.45	42.87	37.29	38.94	29.05	41.3	112.95	51.91	52.47	40.53	59.96	104.12	109.69	99.9408	99.7109	50.97	53.97	30.54	49.1	73.8	33.22	68.27	39.23	56.49
3182	51.62	36.06	41.61	41.96	53.62	59.41	42.87	37.33	38.95	29.07	41.32	112.96	51.9	52.49	40.52	59.97	104.15	109.69	99.9332	99.7121	50.95	53.95	30.56	49.13	73.79	33.23	68.26	39.24	56.48
3181	51.47	36.05	41.59	41.96	53.64	59.36	42.88	37.37	38.97	29.08	41.34	112.97	51.89	52.5	40.51	59.98	104.17	109.69	99.9186	99.7142	50.94	53.94	30.57	49.16	73.79	33.24	68.25	39.25	56.48
3180	51.32	36.03	41.57	41.96	53.66	59.32	42.88	37.4	38.99	29.09	41.35	112.97	51.88	52.51	40.51	59.99	104.19	109.68	99.912	99.715	50.92	53.92	30.59	49.18	73.78	33.25	68.23	39.26	56.47
3179	51.17	36.02	41.55	41.96	53.68	59.27	42.88	37.44	39.01	29.1	41.36	112.97	51.87	52.53	40.5	60.01	104.2	109.67	99.9057	99.7155	50.9	53.9	30.61	49.2	73.77	33.25	68.22	39.26	56.46
3178	51.02	36	41.53	41.97	53.7	59.23	42.89	37.47	39.03	29.11	41.36	112.96	51.86	52.55	40.5	60.02	104.2	109.66	99.8995	99.7159	50.89	53.89	30.63	49.21	73.76	33.26	68.21	39.26	56.46
3177	50.87	35.99	41.51	41.97	53.72	59.18	42.89	37.51	39.05	29.13	41.36	112.95	51.86	52.56	40.49	60.03	104.2	109.64	99.8932	99.716	50.88	53.88	30.65	49.21	73.75	33.27	68.21	39.26	56.45
3176	50.72	35.97	41.49	41.97	53.75	59.14	42.89	37.54	39.06	29.14	41.36	112.93	51.85	52.58	40.49	60.05	104.19	109.62	99.8862	99.7157	50.87	53.87	30.67	49.21	73.74	33.28	68.2	39.27	56.44
3175	50.58	35.96	41.47	41.98	53.77	59.1	42.9	37.58	39.08	29.16	41.37	112.92	51.84	52.6	40.49	60.06	104.19	109.61	99.8786	99.715	50.86	53.86	30.7	49.22	73.74	33.29	68.2	39.28	56.44
3174	50.43	35.94	41.46	41.98	53.79	59.06	42.9	37.61	39.1	29.17	41.38	112.92	51.84	52.62	40.48	60.08	104.2	109.6	99.87	99.7138	50.86	53.86	30.72	49.24	73.73	33.31	68.2	39.29	56.44
3173	50.28	35.93	41.44	41.98	53.81	59.02	42.9	37.65	39.12	29.18	41.39	112.91	51.83	52.64	40.48	60.1	104.21	109.59	99.8603	99.7119	50.85	53.85	30.75	49.25	73.73	33.33	68.19	39.31	56.44
3172	50.14	35.91	41.42	41.99	53.83	58.98	42.91	37.68	39.14	29.2	41.4	112.9	51.83	52.67	40.48	60.12	104.21	109.57	99.8496	99.7093	50.85	53.85	30.78	49.26	73.72	33.35	68.19	39.33	56.44
3171	50	35.9	41.4	41.99	53.85	58.94	42.91	37.72	39.16	29.22	41.42	112.89	51.82	52.69	40.48	60.14	104.22	109.56	99.8379	99.7059	50.86	53.86	30.82	49.28	73.72	33.37	68.19	39.36	56.44
3170	49.85	35.89	41.38	42	53.87	58.9	42.91	37.75	39.17	29.23	41.43	112.89	51.82	52.72	40.48	60.16	104.23	109.55	99.825	99.7017	50.86	53.86	30.86	49.3	73.73	33.4	68.2	39.38	56.43
3169	49.71	35.87	41.37	42	53.9	58.86	42.92	37.79	39.19	29.25	41.45	112.88	51.82	52.75	40.48	60.19	104.24	109.54	99.8111	99.6967	50.87	53.87	30.9	49.32	73.73	33.42	68.21	39.4	56.43
3168	49.57	35.86	41.35	42	53.92	58.82	42.92	37.82	39.21	29.26	41.48	112.88	51.82	52.78	40.48	60.21	104.25	109.53	99.7962	99.691	50.88	53.88	30.94	49.35	73.74	33.45	68.22	39.43	56.43
3167	49.43	35.85	41.33	42.01	53.94	58.79	42.93	37.86	39.23	29.28	41.5	112.88	51.82	52.81	40.48	60.24	104.27	109.52	99.7804	99.6845	50.89	53.89	30.99	49.38	73.75	33.49	68.24	39.46	56.43
3166	49.29	35.83	41.32	42.02	53.96	58.75	42.93	37.89	39.25	29.3	41.53	112.88	51.82	52.84	40.48	60.26	104.29	109.53	99.7636	99.6773	50.9	53.9	31.04	49.42	73.76	33.52	68.25	39.49	56.43
3165	49.15	35.82	41.3	42.02	53.98	58.71	42.93	37.93	39.26	29.31	41.56	112.88	51.83	52.88	40.49	60.29	104.3	109.53	99.746	99.6696	50.92	53.92	31.09	49.45	73.77	33.57	68.27	39.52	56.43
3164	49.01	35.81	41.28	42.03	54	58.68	42.94	37.96	39.28	29.33	41.59	112.88	51.83	52.91	40.49	60.32	104.32	109.54	99.7278	99.6613	50.93	53.93	31.14	49.49	73.78	33.61	68.29	39.56	56.44
3163	48.87	35.79	41.27	42.03	54.02	58.65	42.94	38	39.3	29.35	41.62	112.89	51.84	52.95	40.5	60.35	104.34	109.55	99.709	99.6527	50.95	53.95	31.2	49.53	73.8	33.66	68.31	39.61	56.44
3162	48.73	35.78	41.25	42.04	54.04	58.61	42.94	38.03	39.32	29.37	41.65	112.9	51.84	52.99	40.51	60.38	104.37	109.55	99.6898	99.6438	50.97	53.97	31.25	49.57	73.82	33.72	68.34	39.66	56.44
3161	48.59	35.77	41.23	42.04	54.06	58.58	42.95	38.07	39.34	29.38	41.68	112.9	51.85	53.03	40.51	60.42	104.38	109.56	99.6705	99.6349	50.99	53.99	31.31	49.61	73.83	33.77	68.37	39.7	56.44
3160	48.46	35.76	41.22	42.05	54.08	58.55	42.95	38.1	39.35	29.4	41.71	112.91	51.85	53.07	40.52	60.45	104.4	109.56	99.6512	99.6261	51.01	54.01	31.37	49.65	73.85	33.81	68.4	39.75	56.44
3159	48.32	35.74	41.2	42.06	54.1	58.51	42.95	38.14	39.37	29.42	41.74	112.91	51.86	53.11	40.53	60.48	104.42	109.57	99.6323	99.6176	51.02	54.02	31.43	49.69	73.87	33.86	68.43	39.79	56.44
3158	48.19	35.73	41.19	42.06	54.12	58.48	42.96	38.17	39.39	29.44	41.78	112.92	51.87	53.15	40.54	60.52	104.45	109.58	99.6142	99.6097	51.04	54.04	31.49	49.74	73.89	33.91	68.46	39.84	56.45
3157	48.05	35.72	41.17	42.07	54.14	58.45	42.96	38.2	39.41	29.45	41.8	112.93	51.88	53.19	40.55	60.55	104.48	109.59	99.5971	99.6024	51.06	54.06	31.55	49.78	73.91	33.96	68.48	39.88	56.45
3156	47.92	35.71	41.15	42.07	54.16	58.42	42.96	38.24	39.42	29.47	41.83	112.93	51.89	53.23	40.56	60.59	104.5	109.59	99.5813	99.5959	51.07	54.07	31.61	49.82	73.93	34.01	68.5	39.92	56.45
3155	47.78	35.69	41.14	42.08	54.18	58.39	42.97	38.27	39.44	29.49	41.86	112.93	51.9	53.28	40.57	60.63	104.53	109.6	99.5668	99.5902	51.09	54.09	31.66	49.86	73.95	34.06	68.52	39.96	56.45
3154	47.65	35.68	41.12	42.09	54.2	58.35	42.97	38.31	39.46	29.51	41.89	112.93	51.91	53.32	40.58	60.66	104.55	109.61	99.5422	99.5816	51.11	54.11	31.72	49.9	73.97	34.11	68.55	40.01	56.45
3153	47.52	35.67	41.11	42.09	54.22	58.32	42.97	38.34	39.48	29.52	41.92	112.94	51.92	53.36	40.6	60.7	104.57	109.61	99.5318	99.5787	51.12	54.12	31.78	49.94	73.98	34.16	68.58	40.06	56.46
3152	47.39	35.66	41.09	42.1	54.24	58.29	42.98	38.37	39.49	29.54	41.94	112.94	51.93	53.4	40.61	60.73	104.59	109.62	99.5224	99.5768	51.14	54.14	31.84	49.98	74	34.21	68.61	40.11	56.46
3151	47.25	35.64	41.08	42.11	54.26	58.26	42.98	38.4	39.51	29.56	41.97	112.95	51.94	53.45	40.62	60.77	104.61	109.63	99.5137	99.5758	51.15	54.15	31.89	50.03	74.02	34.26	68.64	40.15	56.46
3150	47.12	35.63	41.06	42.11	54.28	58.23	42.98	38.44	39.52	29.57	42	112.95	51.95	53.49	40.63	60.81	104.63	109.64	99.5055	99.5756	51.17	54.17	31.95	50.07	74.03	34.3	68.67	40.2	56.46
3149	46.99	35.62	41.05	42.12	54.3	58.2	42.99	38.47	39.54	29.59	42.03	112.96	51.96	53.53	40.65	60.84	104.65	109.65	99.4979	99.5763	51.18	54.18	32	50.1	74.05	34.35	68.7	40.24	56.46
3148	46.86	35.6	41.03	42.13	54.32	58.16	42.99	38.5	39.56	29.61	42.05	112.96	51.97	53.57	40.66	60.88	104.68	109.65	99.4909	99.5778	51.2	54.2	32.05	50.14	74.06	34.38	68.71	40.28	56.47
3147	46.73	35.59	41.02	42.13	54.34	58.13	42.99	38.53	39.57	29.62	42.08	112.97	51.98	53.61	40.67	60.92	104.7	109.66	99.4845	99.58	51.21	54.21	32.1	50.18	74.08	34.42	68.73	40.31	56.47
3146	46.6	35.58	41	42.14	54.36	58.1	42.99	38.57	39.59	29.64	42.1	112.98	51.98	53.65	40.69	60.95	104.72	109.67	99.4791	99.5829	51.23	54.23	32.16	50.21	74.09	34.46	68.74	40.35	56.47
3145	46.47	35.56	40.98	42.14	54.37	58.06	43	38.6	39.61	29.66	42.12	112.99	51.99	53.69	40.7	60.99	104.74	109.69	99.4749	99.5863	51.25	54.25	32.21	50.25	74.1	34.51	68.76	40.39	56.47
3144	46.34	35.55	40.97	42.15	54.39	58.03	43	38.63	39.62	29.67	42.14	113	52	53.73	40.71	61.02	104.76	109.7	99.4718	99.5902	51.26	54.26	32.25	50.29	74.12	34.55	68.79	40.43	56.47
3143	46.21	35.53	40.95	42.16	54.41	57.99	43	38.66	39.64	29.69	42.17	113.02	52.01	53.77	40.73	61.06	104.79	109.72	99.4696	99.5945	51.28	54.28	32.3	50.33	74.13	34.59	68.82	40.47	56.48
3142	46.08	35.52	40.94	42.16	54.43	57.96	43	38.69	39.65	29.7	42.19	113.03	52.02	53.8	40.74	61.09	104.81	109.73	99.4681	99.5991	51.3	54.3	32.35	50.37	74.14	34.63	68.85	40.51	56.48
3141	45.95	35.5	40.92	42.17	54.44	57.92	43.01	38.72	39.67	29.72	42.22	113.04	52.03	53.84	40.75	61.13	104.84	109.74	99.4668	99.6039	51.31	54.31	32.4	50.41	74.15	34.67	68.87	40.55	56.48
3140	45.82	35.49	40.9	42.17	54.46	57.88	43.01	38.75	39.68	29.73	42.25	113.05	52.04	53.88	40.77	61.16	104.86	109.75	99.4654	99.6088	51.33	54.33	32.44	50.45	74.16	34.7	68.89	40.59	56.49
3139	45.68	35.47	40.89	42.18	54.47	57.84	43.01	38.78	39.7	29.75	42.28	113.06	52.05	53.92	40.78	61.19	104.89	109.77	99.4639	99.6139	51.34	54.34	32.49	50.49	74.17	34.73	68.9	40.62	56.49
3138	45.55	35.46	40.87	42.18	54.49	57.8	43.01	38.81	39.72	29.76	42.3	113.07	52.06	53.95	40.79	61.23	104.9	109.78	99.4622	99.619	51.36	54.36	32.53	50.52	74.18	34.77	68.91	40.66	56.49
3137	45.42	35.44	40.85	42.18	54.5	57.76	43.01	38.83	39.73	29.77	42.32	113.08	52.07	53.99	40.81	61.26	104.91	109.79	99.4607	99.6242	51.37	54.37	32.58	50.55	74.2	34.8	68.92	40.69	56.49
3136	45.29	35.42	40.83	42.19	54.52	57.71	43.01	38.86	39.75	29.79	42.34	113.08	52.08	54.02	40.82	61.29	104.93	109.8	99.4597	99.6293	51.39	54.39	32.62	50.58	74.21	34.83	68.93	40.72	56.49
3135	45.16	35.41	40.82	42.19	54.53	57.67	43.01	38.89	39.76	29.8	42.36	113.09	52.09	54.06	40.84	61.32	104.94	109.81	99.4593	99.6344	51.41	54.41	32.67	50.61	74.22	34.87	68.96	40.75	56.49
3134	45.03	35.39	40.8	42.19	54.55	57.62	43.01	38.91	39.77	29.81	42.38	113.1	52.1	54.09	40.85	61.36	104.96	109.83	99.4596	99.6393	51.43	54.43	32.71	50.64	74.24	34.9	68.99	40.79	56.49
3133	44.9	35.37	40.78	42.19	54.56	57.57	43.01	38.94	39.79	29.82	42.4	113.11	52.11	54.13	40.86	61.39	104.98	109.84	99.4604	99.6443	51.46	54.46	32.76	50.67	74.25	34.94	69.02	40.82	56.5
3132	44.76	35.35	40.76	42.2	54.57	57.52	43.01	38.97	39.8	29.84	42.42	113.11	52.12	54.17	40.88	61.42	104.99	109.85	99.4613	99.6492	51.48	54.48	32.8	50.69	74.27	34.98	69.04	40.86	56.5
3131	44.63	35.33	40.73	42.2	54.59	57.47	43.01	38.99	39.82	29.85	42.45	113.12	52.13	54.2	40.89	61.45	105.01	109.86	99.4622	99.6543	51.51	54.51	32.85	50.73	74.28	35.02	69.06	40.89	56.51
3130	44.49	35.32	40.71	42.2	54.6	57.41	43.01	39.01	39.83	29.86	42.48	113.14	52.14	54.24	40.91	61.48	105.03	109.88	99.4626	99.6595	51.54	54.54	32.9	50.76	74.3	35.06	69.08	40.93	56.51
3129	44.36	35.3	40.69	42.19	54.61	57.36	43.01	39.03	39.84	29.87	42.51	113.15	52.15	54.27	40.92	61.51	105.05	109.9	99.4628	99.6649	51.57	54.57	32.94	50.81	74.31	35.09	69.1	40.96	56.52
3128	44.22	35.27	40.66	42.19	54.62	57.3	43	39.06	39.85	29.88	42.54	113.16	52.16	54.31	40.94	61.54	105.07	109.92	99.4628	99.6765	51.6	54.6	32.99	50.85	74.33	35.13	69.12	41	56.52
3127	44.09	35.25	40.63	42.19	54.63	57.24	43	39.08	39.86	29.89	42.57	113.17	52.17	54.34	40.95	61.57	105.09	109.94	99.4634	99.6825	51.63	54.63	33.03	50.89	74.35	35.16	69.15	41.03	56.53
3126	43.95	35.23	40.61	42.19	54.64	57.18	43	39.1	39.88	29.9	42.6	113.18	52.19	54.38	40.97	61.6	105.11	109.96	99.4646	99.6886	51.66	54.66	33.08	50.92	74.37	35.2	69.18	41.06	56.53
3125	43.81	35.21	40.58	42.18	54.65	57.11	42.99	39.11	39.89	29.9	42.62	113.19	52.2	54.41	40.98	61.63	105.12	109.97	99.4663	99.6948	51.7	54.7	33.13	50.95	74.39	35.24	69.21	41.09	56.54
3124	43.67	35.19	40.55	42.18	54.65	57.05	42.99	39.13	39.89	29.91	42.64	113.19	52.21	54.44	41	61.65	105.13	109.98	99.4683	99.701	51.73	54.73	33.18	50.98	74.41	35.28	69.24	41.13	56.54
3123	43.53	35.16	40.52	42.17	54.66	56.98	42.98	39.15	39.9	29.92	42.66	113.2	52.23	54.48	41.02	61.68	105.14	110	99.4702	99.7072	51.77	54.77	33.22	51.01	74.44	35.32	69.27	41.16	56.55
3122	43.38	35.14	40.48	42.16	54.67	56.91	42.97	39.16	39.91	29.92	42.69	113.21	52.24	54.51	41.03	61.71	105.16	110.02	99.4718	99.7133	51.8	54.8	33.27	51.04	74.46	35.36	69.3	41.2	56.55
3121	43.23	35.12	40.45	42.15	54.67	56.84	42.96	39.18	39.92	29.93	42.72	113.22	52.25	54.55	41.05	61.74	105.18	110.04	99.473	99.7193	51.84	54.84	33.32	51.07	74.48	35.4	69.32	41.24	56.56
3120	43.08	35.09	40.41	42.14	54.68	56.77	42.95	39.19	39.92	29.93	42.74	113.24	52.27	54.58	41.06	61.76	105.19	110.05	99.4736	99.7252	51.87	54.87	33.36	51.11	74.5	35.44	69.34	41.27	56.56
3119	42.93	35.07	40.37	42.13	54.68	56.69	42.94	39.2	39.93	29.93	42.77	113.25	52.28	54.61	41.08	61.79	105.21	110.07	99.4738	99.731	51.91	54.91	33.41	51.14	74.51	35.47	69.37	41.3	56.57
3118	42.78	35.04	40.33	42.12	54.68	56.62	42.93	39.21	39.93	29.93	42.81	113.27	52.29	54.65	41.1	61.82	105.23	110.1	99.4738	99.7366	51.94	54.94	33.45	51.18	74.53	35.51	69.4	41.33	56.57
3117	42.62	35.01	40.29	42.11	54.69	56.54	42.91	39.22	39.93	29.93	42.84	113.28	52.31	54.68	41.11	61.84	105.25	110.12	99.4737	99.742	51.98	54.98	33.5	51.22	74.55	35.54	69.43	41.36	56.58
3116	42.47	34.98	40.24	42.1	54.69	56.46	42.9	39.23	39.93	29.93	42.86	113.29	52.32	54.71	41.13	61.87	105.26	110.13	99.4737	99.7472	52.01	55.01	33.54	51.25	74.57	35.58	69.46	41.39	56.58
3115	42.31	34.96	40.2	42.08	54.69	56.38	42.88	39.23	39.93	29.92	42.89	113.3	52.34	54.75	41.15	61.9	105.27	110.15	99.4738	99.7521	52.05	55.05	33.58	51.28	74.59	35.61	69.49	41.42	56.59
3114	42.14	34.93	40.15	42.06	54.68	56.3	42.86	39.24	39.93	29.92	42.91	113.31	52.35	54.78	41.16	61.92	105.29	110.18	99.4739	99.7569	52.09	55.09	33.63	51.31	74.62	35.64	69.52	41.45	56.6
3113	41.97	34.9	40.1	42.05	54.68	56.21	42.84	39.24	39.93	29.91	42.94	113.32	52.37	54.81	41.18	61.95	105.3	110.19	99.474	99.7617	52.12	55.12	33.67	51.34	74.64	35.68	69.54	41.48	56.6
3112	41.81	34.87	40.05	42.03	54.68	56.12	42.82	39.24	39.92	29.91	42.96	113.34	52.38	54.84	41.2	61.97	105.32	110.21	99.4741	99.7666	52.16	55.16	33.71	51.36	74.66	35.71	69.56	41.51	56.61
3111	41.63	34.83	39.99	42.01	54.67	56.03	42.8	39.24	39.92	29.9	42.99	113.35	52.4	54.87	41.22	61.99	105.34	110.23	99.4745	99.7717	52.19	55.19	33.75	51.39	74.68	35.75	69.58	41.54	56.61
3110	41.46	34.8	39.94	41.99	54.67	55.94	42.78	39.24	39.91	29.89	43.02	113.36	52.41	54.9	41.23	62.02	105.36	110.26	99.4756	99.777	52.23	55.23	33.79	51.43	74.7	35.78	69.61	41.57	56.62
3109	41.28	34.77	39.88	41.97	54.66	55.84	42.75	39.24	39.9	29.88	43.05	113.37	52.43	54.93	41.25	62.04	105.38	110.28	99.4776	99.7824	52.26	55.26	33.83	51.45	74.72	35.81	69.64	41.6	56.62
3108	41.1	34.73	39.82	41.94	54.65	55.74	42.73	39.23	39.89	29.86	43.07	113.39	52.44	54.96	41.27	62.07	105.39	110.3	99.4808	99.7881	52.29	55.29	33.87	51.48	74.74	35.83	69.67	41.63	56.63
3107	40.92	34.7	39.76	41.92	54.65	55.64	42.7	39.23	39.88	29.85	43.09	113.4	52.46	54.99	41.29	62.09	105.4	110.32	99.4851	99.7938	52.32	55.32	33.91	51.51	74.76	35.86	69.7	41.65	56.63
3106	40.73	34.66	39.7	41.89	54.64	55.54	42.67	39.22	39.87	29.83	43.12	113.42	52.47	55.02	41.31	62.11	105.42	110.34	99.4902	99.7997	52.35	55.35	33.95	51.54	74.77	35.89	69.72	41.68	56.64
3105	40.55	34.62	39.63	41.86	54.62	55.43	42.64	39.21	39.85	29.82	43.14	113.44	52.49	55.05	41.32	62.13	105.43	110.36	99.4958	99.8056	52.38	55.38	33.99	51.56	74.79	35.92	69.74	41.7	56.64
3104	40.36	34.58	39.57	41.83	54.61	55.31	42.61	39.2	39.84	29.8	43.17	113.45	52.5	55.08	41.34	62.16	105.45	110.39	99.5012	99.8117	52.41	55.41	34.02	51.59	74.82	35.95	69.76	41.73	56.65
3103	40.17	34.54	39.5	41.8	54.6	55.19	42.58	39.19	39.82	29.78	43.19	113.47	52.51	55.1	41.36	62.18	105.47	110.41	99.5062	99.8179	52.44	55.44	34.06	51.62	74.84	35.98	69.79	41.75	56.65
3102	39.97	34.5	39.43	41.77	54.58	55.07	42.54	39.17	39.8	29.76	43.22	113.48	52.53	55.13	41.38	62.2	105.49	110.43	99.5105	99.8241	52.47	55.47	34.1	51.65	74.86	36.01	69.81	41.78	56.66
3101	39.78	34.46	39.36	41.73	54.57	54.93	42.51	39.16	39.79	29.74	43.24	113.49	52.54	55.16	41.4	62.22	105.5	110.46	99.518	99.8361	52.5	55.5	34.14	51.67	74.88	36.04	69.84	41.81	56.66
3100	39.58	34.41	39.29	41.7	54.55	54.8	42.47	39.14	39.77	29.72	43.26	113.5	52.56	55.19	41.42	62.25	105.52	110.48	99.5216	99.8419	52.53	55.53	34.17	51.69	74.9	36.07	69.87	41.84	56.67
3099	39.39	34.37	39.22	41.66	54.53	54.66	42.43	39.12	39.75	29.69	43.28	113.51	52.57	55.21	41.44	62.27	105.53	110.5	99.5253	99.8476	52.56	55.56	34.21	51.72	74.92	36.09	69.9	41.86	56.67
3098	39.19	34.32	39.15	41.62	54.51	54.51	42.39	39.1	39.72	29.67	43.3	113.52	52.59	55.24	41.45	62.29	105.55	110.52	99.529	99.8529	52.59	55.59	34.24	51.74	74.94	36.12	69.93	41.89	56.68
3097	38.99	34.27	39.07	41.58	54.49	54.35	42.35	39.08	39.7	29.64	43.32	113.54	52.6	55.27	41.47	62.31	105.56	110.54	99.5326	99.858	52.62	55.62	34.28	51.77	74.96	36.15	69.96	41.92	56.68
3096	38.8	34.22	39	41.53	54.47	54.19	42.31	39.06	39.68	29.61	43.34	113.55	52.62	55.29	41.49	62.33	105.58	110.56	99.5359	99.8628	52.65	55.65	34.31	51.8	74.98	36.17	69.97	41.94	56.69
3095	38.6	34.17	38.92	41.49	54.44	54.02	42.26	39.03	39.65	29.58	43.37	113.57	52.63	55.32	41.51	62.35	105.6	110.59	99.5387	99.8674	52.68	55.68	34.35	51.83	75	36.2	69.99	41.96	56.69
3094	38.4	34.11	38.84	41.44	54.42	53.84	42.22	39	39.63	29.55	43.39	113.58	52.65	55.35	41.53	62.37	105.62	110.61	99.5409	99.8718	52.71	55.71	34.38	51.86	75.02	36.22	70.02	41.99	56.7
3093	38.2	34.06	38.76	41.39	54.39	53.66	42.17	38.97	39.6	29.52	43.41	113.6	52.66	55.37	41.55	62.39	105.64	110.63	99.5427	99.876	52.74	55.74	34.42	51.88	75.04	36.25	70.04	42.01	56.71
3092	38.01	34	38.68	41.33	54.36	53.46	42.12	38.94	39.57	29.48	43.43	113.61	52.67	55.4	41.57	62.42	105.65	110.65	99.5442	99.88	52.77	55.77	34.45	51.9	75.06	36.28	70.08	42.04	56.71
3091	37.81	33.94	38.6	41.27	54.33	53.26	42.08	38.9	39.54	29.44	43.45	113.61	52.69	55.42	41.59	62.44	105.66	110.67	99.5452	99.8837	52.8	55.8	34.49	51.93	75.09	36.31	70.11	42.06	56.72
3090	37.61	33.88	38.52	41.21	54.29	53.05	42.02	38.87	39.5	29.4	43.48	113.62	52.7	55.45	41.61	62.46	105.67	110.7	99.5458	99.8871	52.83	55.83	34.52	51.95	75.11	36.34	70.15	42.09	56.72
3089	37.42	33.82	38.44	41.15	54.26	52.83	41.97	38.83	39.47	29.36	43.5	113.64	52.72	55.47	41.63	62.48	105.68	110.72	99.5459	99.8903	52.86	55.86	34.56	51.98	75.13	36.36	70.18	42.12	56.73
3088	37.22	33.75	38.35	41.09	54.22	52.6	41.92	38.79	39.43	29.32	43.52	113.65	52.73	55.5	41.65	62.5	105.7	110.75	99.5456	99.8933	52.89	55.89	34.59	52	75.15	36.39	70.2	42.14	56.73
3087	37.03	33.69	38.27	41.02	54.18	52.37	41.86	38.74	39.39	29.27	43.54	113.66	52.75	55.52	41.67	62.52	105.72	110.77	99.5452	99.8963	52.92	55.92	34.63	52.03	75.17	36.41	70.22	42.17	56.74
3086	36.83	33.62	38.18	40.95	54.14	52.12	41.8	38.7	39.35	29.23	43.56	113.68	52.76	55.55	41.69	62.54	105.73	110.79	99.5451	99.8993	52.95	55.95	34.66	52.05	75.19	36.44	70.25	42.19	56.74
3085	36.64	33.55	38.1	40.87	54.1	51.87	41.74	38.65	39.31	29.17	43.58	113.69	52.78	55.57	41.71	62.56	105.75	110.82	99.5457	99.9025	52.98	55.98	34.7	52.08	75.21	36.47	70.27	42.22	56.75
3084	36.45	33.48	38.01	40.8	54.06	51.61	41.68	38.6	39.27	29.12	43.6	113.7	52.79	55.6	41.73	62.58	105.76	110.84	99.5476	99.9058	53.01	56.01	34.73	52.1	75.23	36.49	70.3	42.24	56.76
3083	36.26	33.41	37.92	40.72	54.01	51.34	41.62	38.55	39.22	29.07	43.61	113.71	52.81	55.62	41.76	62.59	105.77	110.86	99.5508	99.9092	53.04	56.04	34.76	52.12	75.25	36.52	70.33	42.27	56.76
3082	36.07	33.34	37.83	40.64	53.96	51.06	41.56	38.5	39.18	29.01	43.64	113.72	52.82	55.65	41.78	62.61	105.79	110.89	99.5552	99.9128	53.07	56.07	34.8	52.15	75.28	36.55	70.37	42.29	56.77
3081	35.88	33.26	37.74	40.55	53.91	50.78	41.49	38.44	39.13	28.95	43.66	113.73	52.84	55.67	41.8	62.63	105.8	110.91	99.56	99.9167	53.1	56.1	34.83	52.17	75.3	36.58	70.4	42.32	56.78
3080	35.7	33.19	37.65	40.47	53.86	50.49	41.42	38.38	39.08	28.89	43.67	113.74	52.85	55.69	41.82	62.65	105.82	110.94	99.5646	99.9209	53.13	56.13	34.86	52.19	75.32	36.6	70.42	42.34	56.78
3079	35.51	33.11	37.56	40.38	53.81	50.2	41.35	38.32	39.03	28.83	43.69	113.76	52.87	55.72	41.84	62.67	105.84	110.96	99.5682	99.9256	53.17	56.17	34.9	52.22	75.35	36.63	70.45	42.37	56.79
3078	35.33	33.03	37.46	40.29	53.75	49.91	41.28	38.26	38.97	28.76	43.71	113.77	52.88	55.74	41.86	62.69	105.86	110.99	99.5704	99.9308	53.2	56.2	34.93	52.25	75.37	36.65	70.47	42.39	56.79
3077	35.15	32.96	37.37	40.19	53.69	49.61	41.21	38.2	38.92	28.7	43.74	113.79	52.9	55.76	41.88	62.71	105.88	111.02	99.5715	99.9364	53.23	56.23	34.96	52.27	75.39	36.68	70.49	42.42	56.8
3076	34.97	32.88	37.27	40.1	53.64	49.31	41.14	38.13	38.86	28.63	43.76	113.8	52.91	55.79	41.9	62.72	105.9	111.04	99.5721	99.9423	53.27	56.27	34.99	52.3	75.41	36.69	70.51	42.44	56.8
3075	34.79	32.8	37.18	40.01	53.58	49.02	41.06	38.06	38.8	28.56	43.77	113.81	52.93	55.81	41.92	62.74	105.91	111.06	99.5733	99.9485	53.3	56.3	35.02	52.32	75.43	36.72	70.54	42.46	56.81
3074	34.61	32.72	37.08	39.91	53.51	48.73	40.98	38	38.74	28.49	43.79	113.81	52.94	55.83	41.94	62.76	105.92	111.07	99.5798	99.9616	53.33	56.33	35.05	52.34	75.45	36.74	70.57	42.48	56.82
3073	34.44	32.64	36.98	39.81	53.45	48.44	40.9	37.93	38.67	28.42	43.8	113.81	52.96	55.85	41.96	62.78	105.92	111.09	99.5853	99.9684	53.37	56.37	35.08	52.35	75.47	36.77	70.6	42.5	56.83
3072	34.27	32.57	36.88	39.72	53.39	48.15	40.83	37.86	38.61	28.35	43.81	113.81	52.97	55.87	41.98	62.79	105.93	111.1	99.5915	99.9753	53.4	56.4	35.11	52.36	75.49	36.79	70.62	42.52	56.83
3071	34.1	32.49	36.78	39.62	53.32	47.88	40.75	37.78	38.55	28.28	43.82	113.82	52.99	55.89	42	62.81	105.94	111.12	99.5973	99.9823	53.43	56.43	35.14	52.38	75.51	36.82	70.64	42.54	56.84
3070	33.93	32.42	36.68	39.52	53.26	47.61	40.66	37.71	38.48	28.21	43.84	113.83	53	55.91	42.02	62.82	105.96	111.14	99.6021	99.9891	53.47	56.47	35.17	52.4	75.53	36.84	70.67	42.56	56.84
3069	33.77	32.35	36.57	39.42	53.19	47.35	40.58	37.63	38.41	28.14	43.86	113.84	53.01	55.93	42.04	62.84	105.98	111.16	99.6053	99.9957	53.5	56.5	35.2	52.43	75.55	36.86	70.69	42.58	56.85
3068	33.61	32.28	36.46	39.33	53.12	47.1	40.5	37.56	38.34	28.07	43.87	113.85	53.03	55.95	42.06	62.86	105.99	111.18	99.607	100.002	53.54	56.54	35.23	52.44	75.57	36.88	70.71	42.61	56.85
3067	33.45	32.21	36.36	39.23	53.06	46.85	40.42	37.48	38.27	28	43.88	113.85	53.04	55.97	42.08	62.87	106.01	111.19	99.6076	100.008	53.57	56.57	35.25	52.46	75.59	36.9	70.73	42.63	56.86
3066	33.29	32.14	36.25	39.13	52.99	46.62	40.33	37.4	38.2	27.93	43.9	113.85	53.06	55.99	42.1	62.89	106.01	111.21	99.6081	100.014	53.61	56.61	35.28	52.47	75.61	36.92	70.76	42.65	56.87
3065	33.14	32.08	36.14	39.03	52.91	46.4	40.25	37.32	38.12	27.86	43.91	113.86	53.07	56.01	42.12	62.9	106.02	111.22	99.609	100.019	53.65	56.65	35.31	52.49	75.63	36.94	70.79	42.67	56.88
3064	32.99	32.02	36.02	38.94	52.84	46.19	40.16	37.24	38.05	27.79	43.93	113.87	53.09	56.03	42.14	62.91	106.03	111.23	99.6111	100.024	53.68	56.68	35.33	52.51	75.65	36.96	70.81	42.69	56.88
3063	32.84	31.96	35.91	38.84	52.77	45.98	40.08	37.16	37.97	27.72	43.94	113.88	53.1	56.05	42.16	62.93	106.05	111.26	99.6144	100.028	53.72	56.72	35.36	52.52	75.67	36.97	70.84	42.7	56.89
3062	32.69	31.9	35.79	38.74	52.69	45.78	39.99	37.08	37.9	27.65	43.96	113.89	53.12	56.06	42.18	62.94	106.06	111.28	99.6185	100.032	53.76	56.76	35.39	52.54	75.69	36.99	70.86	42.72	56.9
3061	32.54	31.84	35.67	38.64	52.62	45.59	39.9	36.99	37.82	27.58	43.98	113.89	53.13	56.08	42.2	62.95	106.08	111.3	99.6227	100.035	53.8	56.8	35.41	52.56	75.71	37.01	70.87	42.74	56.9
3060	32.39	31.78	35.55	38.54	52.54	45.41	39.81	36.9	37.74	27.51	43.99	113.9	53.14	56.1	42.22	62.97	106.09	111.31	99.6263	100.037	53.83	56.83	35.43	52.57	75.73	37.03	70.89	42.75	56.91
3059	32.25	31.72	35.42	38.44	52.46	45.22	39.72	36.81	37.65	27.44	44	113.9	53.16	56.11	42.24	62.98	106.1	111.33	99.6286	100.04	53.87	56.87	35.46	52.59	75.75	37.06	70.92	42.77	56.91
3058	32.1	31.66	35.3	38.34	52.37	45.04	39.62	36.72	37.57	27.37	44.02	113.9	53.17	56.13	42.26	62.99	106.11	111.34	99.6294	100.042	53.91	56.91	35.48	52.6	75.77	37.07	70.95	42.79	56.92
3057	31.95	31.61	35.17	38.23	52.29	44.86	39.53	36.62	37.48	27.3	44.03	113.91	53.19	56.15	42.28	63	106.11	111.35	99.629	100.045	53.95	56.95	35.5	52.61	75.79	37.09	70.97	42.81	56.93
3056	31.8	31.55	35.03	38.12	52.2	44.68	39.43	36.53	37.4	27.22	44.04	113.91	53.2	56.16	42.3	63.02	106.12	111.35	99.6278	100.047	53.99	56.99	35.52	52.63	75.81	37.1	70.99	42.83	56.93
3055	31.64	31.49	34.9	38.01	52.11	44.49	39.33	36.42	37.31	27.15	44.06	113.92	53.22	56.18	42.32	63.03	106.13	111.37	99.6265	100.049	54.03	57.03	35.55	52.64	75.83	37.12	71.01	42.84	56.94
3054	31.49	31.42	34.76	37.9	52.02	44.3	39.22	36.32	37.21	27.07	44.07	113.93	53.23	56.19	42.34	63.04	106.15	111.38	99.6258	100.051	54.07	57.07	35.57	52.65	75.85	37.14	71.03	42.86	56.95
3053	31.33	31.36	34.62	37.78	51.92	44.11	39.11	36.21	37.12	26.99	44.09	113.93	53.24	56.21	42.36	63.05	106.17	111.39	99.6261	100.054	54.11	57.11	35.59	52.67	75.87	37.15	71.05	42.87	56.95
3052	31.16	31.29	34.48	37.66	51.82	43.91	39	36.1	37.02	26.9	44.11	113.93	53.26	56.22	42.38	63.06	106.18	111.39	99.6274	100.057	54.15	57.15	35.61	52.68	75.89	37.17	71.06	42.88	56.96
3051	30.99	31.22	34.33	37.54	51.72	43.7	38.88	35.98	36.92	26.82	44.13	113.93	53.27	56.24	42.4	63.07	106.19	111.4	99.6293	100.06	54.19	57.19	35.63	52.69	75.91	37.19	71.08	42.89	56.97
3050	30.82	31.14	34.18	37.41	51.62	43.49	38.76	35.86	36.82	26.73	44.15	113.94	53.28	56.25	42.42	63.08	106.2	111.41	99.6316	100.064	54.23	57.23	35.65	52.7	75.93	37.2	71.1	42.91	56.97
3049	30.65	31.07	34.03	37.28	51.51	43.26	38.64	35.73	36.71	26.63	44.17	113.95	53.3	56.26	42.44	63.09	106.21	111.42	99.6335	100.068	54.28	57.28	35.67	52.72	75.95	37.22	71.12	42.92	56.98
3048	30.46	30.99	33.87	37.15	51.39	43.03	38.51	35.6	36.6	26.54	44.19	113.95	53.31	56.28	42.47	63.11	106.22	111.42	99.6347	100.072	54.32	57.32	35.69	52.73	75.97	37.23	71.15	42.94	56.98
3047	30.28	30.9	33.71	37.01	51.28	42.79	38.38	35.47	36.49	26.44	44.21	113.96	53.33	56.29	42.49	63.12	106.23	111.43	99.6349	100.08	54.36	57.36	35.7	52.74	75.99	37.25	71.17	42.96	56.99
3046	30.09	30.81	33.55	36.86	51.16	42.55	38.24	35.33	36.37	26.33	44.24	113.97	53.34	56.31	42.51	63.13	106.25	111.45	99.6345	100.084	54.41	57.41	35.72	52.76	76.01	37.26	71.19	42.97	57
3045	29.89	30.72	33.38	36.72	51.03	42.29	38.09	35.19	36.25	26.22	44.27	113.98	53.36	56.32	42.53	63.14	106.27	111.46	99.6343	100.088	54.45	57.45	35.74	52.78	76.03	37.28	71.21	42.99	57.01
3044	29.69	30.63	33.21	36.57	50.9	42.02	37.95	35.04	36.13	26.11	44.29	113.99	53.37	56.34	42.55	63.15	106.28	111.47	99.6348	100.091	54.49	57.49	35.76	52.79	76.05	37.29	71.23	43	57.02
3043	29.49	30.53	33.03	36.41	50.77	41.75	37.79	34.88	36	25.99	44.31	113.99	53.38	56.35	42.57	63.16	106.29	111.48	99.6361	100.094	54.54	57.54	35.78	52.8	76.07	37.3	71.24	43.01	57.02
3042	29.27	30.43	32.85	36.25	50.63	41.46	37.63	34.72	35.87	25.87	44.33	113.99	53.4	56.36	42.59	63.17	106.29	111.48	99.6378	100.096	54.59	57.59	35.8	52.81	76.09	37.32	71.27	43.02	57.03
3041	29.06	30.32	32.67	36.09	50.48	41.17	37.47	34.55	35.73	25.74	44.35	113.99	53.41	56.38	42.61	63.18	106.3	111.48	99.6396	100.097	54.63	57.63	35.82	52.82	76.11	37.33	71.29	43.03	57.04
3040	28.84	30.21	32.48	35.92	50.34	40.87	37.31	34.38	35.59	25.61	44.37	114	53.43	56.39	42.63	63.19	106.31	111.49	99.641	100.098	54.68	57.68	35.84	52.83	76.14	37.35	71.32	43.04	57.05
3039	28.61	30.1	32.28	35.74	50.18	40.56	37.13	34.2	35.44	25.48	44.39	114.01	53.44	56.41	42.65	63.2	106.32	111.49	99.6416	100.098	54.73	57.73	35.86	52.84	76.16	37.37	71.36	43.05	57.06
3038	28.37	29.98	32.08	35.56	50.02	40.24	36.96	34.01	35.29	25.33	44.41	114.02	53.46	56.42	42.68	63.21	106.34	111.5	99.6412	100.097	54.78	57.78	35.88	52.85	76.18	37.39	71.39	43.07	57.06
3037	28.14	29.86	31.87	35.38	49.85	39.91	36.78	33.82	35.14	25.19	44.43	114.03	53.47	56.44	42.7	63.22	106.35	111.5	99.6401	100.096	54.83	57.83	35.9	52.86	76.21	37.4	71.42	43.09	57.07
3036	27.89	29.74	31.65	35.19	49.68	39.57	36.59	33.61	34.98	25.04	44.45	114.04	53.49	56.45	42.72	63.23	106.36	111.51	99.6386	100.094	54.87	57.87	35.92	52.87	76.23	37.41	71.44	43.1	57.08
3035	27.64	29.61	31.43	34.99	49.5	39.22	36.4	33.4	34.81	24.89	44.47	114.04	53.51	56.47	42.74	63.24	106.36	111.51	99.6373	100.093	54.92	57.92	35.94	52.88	76.26	37.42	71.47	43.12	57.09
3034	27.38	29.48	31.2	34.79	49.31	38.85	36.2	33.19	34.64	24.73	44.48	114.04	53.52	56.48	42.77	63.25	106.37	111.51	99.6366	100.091	54.97	57.97	35.96	52.89	76.28	37.44	71.49	43.13	57.1
3033	27.11	29.35	30.96	34.58	49.12	38.48	36	32.96	34.46	24.56	44.5	114.05	53.54	56.5	42.79	63.26	106.38	111.51	99.6367	100.09	55.02	58.02	35.98	52.9	76.31	37.46	71.52	43.14	57.11
3032	26.84	29.21	30.71	34.36	48.91	38.09	35.79	32.72	34.28	24.39	44.52	114.05	53.55	56.52	42.82	63.28	106.39	111.51	99.6378	100.089	55.07	58.07	36	52.91	76.33	37.48	71.55	43.15	57.12
3031	26.56	29.07	30.46	34.14	48.7	37.69	35.57	32.48	34.09	24.22	44.54	114.06	53.57	56.53	42.84	63.29	106.4	111.52	99.6399	100.088	55.13	58.13	36.02	52.92	76.36	37.49	71.58	43.16	57.12
3030	26.27	28.92	30.19	33.91	48.48	37.27	35.35	32.22	33.89	24.04	44.55	114.07	53.59	56.55	42.86	63.3	106.42	111.52	99.6428	100.087	55.18	58.18	36.04	52.93	76.39	37.51	71.62	43.17	57.13
3029	25.97	28.76	29.92	33.67	48.25	36.84	35.12	31.96	33.68	23.85	44.57	114.08	53.61	56.57	42.89	63.31	106.42	111.52	99.6461	100.088	55.24	58.24	36.07	52.94	76.41	37.53	71.66	43.19	57.14
3028	25.67	28.6	29.64	33.42	48.01	36.39	34.88	31.68	33.47	23.66	44.59	114.09	53.62	56.58	42.91	63.32	106.43	111.52	99.6495	100.088	55.29	58.29	36.09	52.95	76.44	37.55	71.69	43.21	57.15
3027	25.35	28.44	29.34	33.16	47.76	35.93	34.64	31.39	33.25	23.46	44.6	114.1	53.64	56.6	42.94	63.33	106.44	111.52	99.6525	100.089	55.34	58.34	36.11	52.96	76.47	37.57	71.72	43.23	57.16
3026	25.03	28.26	29.03	32.89	47.5	35.46	34.38	31.1	33.02	23.26	44.62	114.11	53.66	56.62	42.97	63.35	106.46	111.53	99.6551	100.091	55.4	58.4	36.14	52.98	76.5	37.59	71.75	43.25	57.17
3025	24.69	28.08	28.72	32.62	47.23	34.96	34.12	30.78	32.78	23.05	44.63	114.12	53.68	56.63	42.99	63.36	106.47	111.53	99.6574	100.093	55.46	58.46	36.16	52.99	76.53	37.61	71.78	43.27	57.18
3024	24.35	27.9	28.39	32.33	46.95	34.45	33.85	30.46	32.53	22.83	44.65	114.13	53.7	56.65	43.02	63.37	106.48	111.53	99.6596	100.095	55.51	58.51	36.18	53	76.56	37.63	71.81	43.28	57.19
3023	23.99	27.71	28.05	32.04	46.66	33.93	33.56	30.13	32.27	22.6	44.67	114.14	53.72	56.67	43.04	63.38	106.5	111.53	99.6621	100.098	55.57	58.57	36.21	53.02	76.59	37.64	71.85	43.3	57.2
3022	23.63	27.51	27.7	31.73	46.35	33.39	33.27	29.78	32.01	22.36	44.69	114.16	53.73	56.69	43.07	63.39	106.51	111.53	99.6651	100.101	55.62	58.62	36.23	53.04	76.62	37.66	71.88	43.31	57.21
3021	23.25	27.3	27.34	31.42	46.04	32.84	32.97	29.42	31.73	22.11	44.71	114.17	53.75	56.71	43.1	63.41	106.53	111.53	99.6685	100.104	55.68	58.68	36.26	53.05	76.65	37.69	71.92	43.32	57.22
3020	22.86	27.09	26.96	31.1	45.71	32.27	32.65	29.05	31.44	21.85	44.72	114.18	53.77	56.72	43.13	63.42	106.54	111.53	99.6755	100.11	55.74	58.74	36.28	53.06	76.68	37.71	71.95	43.34	57.23
3019	22.46	26.87	26.58	30.76	45.37	31.69	32.33	28.66	31.14	21.59	44.74	114.19	53.79	56.74	43.15	63.43	106.55	111.52	99.6788	100.114	55.8	58.8	36.3	53.07	76.71	37.73	71.99	43.35	57.24
3018	22.05	26.64	26.18	30.42	45.02	31.1	31.99	28.27	30.83	21.31	44.75	114.2	53.81	56.76	43.18	63.44	106.56	111.52	99.6819	100.117	55.85	58.85	36.32	53.08	76.74	37.75	72.02	43.37	57.25
3017	21.63	26.41	25.77	30.08	44.66	30.5	31.64	27.86	30.51	21.02	44.76	114.22	53.83	56.78	43.21	63.46	106.56	111.52	99.6851	100.12	55.91	58.91	36.35	53.09	76.77	37.77	72.05	43.39	57.26
3016	21.2	26.17	25.35	29.72	44.29	29.89	31.29	27.44	30.17	20.72	44.77	114.23	53.85	56.79	43.24	63.47	106.57	111.52	99.6886	100.124	55.97	58.97	36.37	53.1	76.8	37.78	72.09	43.41	57.27
3015	20.76	25.92	24.92	29.36	43.9	29.26	30.92	27.01	29.83	20.4	44.79	114.24	53.87	56.81	43.27	63.48	106.57	111.51	99.6925	100.127	56.03	59.03	36.39	53.12	76.83	37.8	72.12	43.43	57.28
3014	20.31	25.67	24.48	28.99	43.51	28.63	30.55	26.58	29.47	20.08	44.8	114.25	53.89	56.83	43.3	63.49	106.58	111.51	99.6965	100.129	56.09	59.09	36.41	53.13	76.86	37.82	72.15	43.45	57.29
3013	19.85	25.42	24.03	28.61	43.11	28	30.16	26.13	29.11	19.74	44.81	114.26	53.91	56.85	43.32	63.51	106.58	111.51	99.7004	100.131	56.15	59.15	36.43	53.14	76.89	37.83	72.19	43.47	57.3
3012	19.38	25.16	23.57	28.23	42.7	27.36	29.77	25.68	28.73	19.39	44.83	114.27	53.94	56.86	43.35	63.52	106.59	111.51	99.7041	100.133	56.21	59.21	36.45	53.15	76.92	37.85	72.22	43.48	57.31
3011	18.9	24.89	23.1	27.84	42.29	26.71	29.37	25.22	28.35	19.03	44.84	114.28	53.96	56.88	43.38	63.53	106.59	111.5	99.707	100.135	56.27	59.27	36.47	53.16	76.95	37.86	72.25	43.49	57.32
3010	18.42	24.62	22.62	27.45	41.86	26.06	28.97	24.75	27.96	18.66	44.86	114.29	53.98	56.9	43.41	63.54	106.6	111.5	99.7091	100.137	56.33	59.33	36.49	53.18	76.98	37.88	72.28	43.51	57.34
3009	17.92	24.34	22.13	27.06	41.44	25.4	28.56	24.29	27.55	18.28	44.87	114.3	54	56.92	43.44	63.56	106.61	111.5	99.7103	100.139	56.39	59.39	36.51	53.19	77.01	37.9	72.32	43.53	57.35
3008	17.42	24.06	21.64	26.66	41	24.75	28.14	23.81	27.14	17.89	44.88	114.31	54.02	56.93	43.47	63.57	106.62	111.49	99.7109	100.14	56.45	59.45	36.53	53.19	77.05	37.92	72.35	43.55	57.35
3007	16.92	23.77	21.14	26.26	40.57	24.09	27.72	23.34	26.73	17.48	44.89	114.33	54.04	56.95	43.5	63.58	106.63	111.48	99.7112	100.141	56.52	59.52	36.55	53.2	77.08	37.94	72.39	43.57	57.36
3006	16.41	23.49	20.64	25.86	40.13	23.43	27.3	22.87	26.31	17.07	44.91	114.34	54.06	56.97	43.53	63.59	106.65	111.47	99.7118	100.141	56.58	59.58	36.57	53.22	77.11	37.96	72.43	43.6	57.37
3005	15.9	23.19	20.14	25.46	39.68	22.77	26.87	22.4	25.88	16.65	44.92	114.36	54.09	56.99	43.56	63.61	106.66	111.47	99.7128	100.141	56.65	59.65	36.59	53.23	77.14	37.97	72.47	43.62	57.39
3004	15.38	22.9	19.63	25.07	39.24	22.11	26.44	21.93	25.45	16.23	44.94	114.38	54.11	57.01	43.6	63.62	106.67	111.47	99.7142	100.141	56.71	59.71	36.61	53.25	77.17	37.99	72.5	43.65	57.4
3003	14.87	22.6	19.12	24.67	38.79	21.45	26.02	21.46	25.02	15.8	44.96	114.4	54.13	57.02	43.63	63.63	106.68	111.47	99.7156	100.141	56.77	59.77	36.63	53.26	77.21	38	72.54	43.67	57.41
3002	14.35	22.3	18.62	24.28	38.35	20.79	25.59	21	24.59	15.36	44.97	114.42	54.15	57.04	43.66	63.64	106.69	111.48	99.7165	100.14	56.84	59.84	36.66	53.28	77.24	38.03	72.57	43.69	57.42
3001	13.83	21.99	18.11	23.89	37.9	20.14	25.16	20.54	24.15	14.92	44.99	114.44	54.18	57.06	43.69	63.66	106.7	111.48	99.7166	100.14	56.91	59.91	36.68	53.29	77.28	38.05	72.61	43.71	57.44
3000	13.32	21.68	17.61	23.5	37.46	19.48	24.74	20.09	23.72	14.48	45.01	114.45	54.2	57.08	43.72	63.67	106.71	111.48	99.7158	100.14	56.97	59.97	36.7	53.31	77.31	38.07	72.65	43.73	57.45
2999	12.81	21.37	17.11	23.12	37.02	18.83	24.32	19.64	23.29	14.04	45.03	114.47	54.22	57.1	43.75	63.68	106.72	111.49	99.7145	100.14	57.04	60.04	36.73	53.32	77.35	38.09	72.69	43.75	57.46
2998	12.31	21.06	16.61	22.74	36.58	18.18	23.9	19.2	22.87	13.59	45.05	114.49	54.25	57.11	43.78	63.7	106.73	111.49	99.7135	100.141	57.11	60.11	36.75	53.34	77.39	38.12	72.73	43.78	57.47
2997	11.81	20.75	16.12	22.37	36.14	17.53	23.49	18.76	22.44	13.15	45.06	114.51	54.27	57.13	43.82	63.71	106.74	111.49	99.7135	100.141	57.17	60.17	36.77	53.35	77.42	38.14	72.78	43.8	57.48
2996	11.31	20.43	15.64	22.01	35.7	16.88	23.09	18.34	22.02	12.71	45.08	114.53	54.29	57.15	43.85	63.72	106.74	111.49	99.7149	100.142	57.24	60.24	36.8	53.36	77.46	38.16	72.82	43.83	57.49
2995	10.83	20.11	15.17	21.65	35.27	16.24	22.68	17.92	21.61	12.28	45.1	114.55	54.32	57.17	43.88	63.73	106.76	111.5	99.7177	100.143	57.31	60.31	36.82	53.38	77.49	38.18	72.85	43.86	57.5
2994	10.35	19.79	14.7	21.29	34.84	15.61	22.29	17.51	21.2	11.84	45.12	114.57	54.34	57.19	43.91	63.75	106.77	111.5	99.7215	100.145	57.38	60.38	36.85	53.39	77.52	38.2	72.89	43.88	57.51
2993	9.88	19.47	14.24	20.95	34.42	14.97	21.9	17.1	20.8	11.42	45.14	114.59	54.36	57.21	43.95	63.76	106.78	111.51	99.7293	100.15	57.44	60.44	36.87	53.41	77.56	38.22	72.92	43.9	57.52
2992	9.42	19.15	13.79	20.61	34	14.35	21.52	16.71	20.4	11	45.16	114.61	54.39	57.22	43.98	63.77	106.79	111.52	99.7325	100.153	57.51	60.51	36.89	53.42	77.59	38.24	72.95	43.92	57.54
2991	8.97	18.82	13.36	20.28	33.58	13.73	21.14	16.32	20.02	10.58	45.18	114.63	54.41	57.24	44.01	63.78	106.81	111.53	99.7351	100.156	57.57	60.57	36.92	53.44	77.63	38.25	72.99	43.94	57.55
2990	8.53	18.5	12.93	19.96	33.16	13.13	20.77	15.93	19.63	10.18	45.2	114.66	54.43	57.26	44.04	63.8	106.83	111.54	99.7376	100.159	57.64	60.64	36.94	53.45	77.67	38.28	73.03	43.96	57.56
2989	8.1	18.18	12.51	19.64	32.76	12.53	20.41	15.56	19.26	9.78	45.22	114.68	54.46	57.28	44.07	63.81	106.84	111.55	99.7404	100.162	57.71	60.71	36.96	53.47	77.7	38.3	73.08	43.98	57.57
2988	7.68	17.85	12.1	19.33	32.35	11.94	20.06	15.19	18.89	9.39	45.24	114.7	54.48	57.3	44.11	63.82	106.85	111.56	99.744	100.166	57.77	60.77	36.98	53.48	77.74	38.32	73.12	44	57.58
2987	7.27	17.53	11.7	19.03	31.95	11.37	19.71	14.83	18.52	9.01	45.26	114.72	54.5	57.31	44.14	63.83	106.86	111.57	99.7484	100.169	57.84	60.84	37	53.49	77.77	38.34	73.16	44.02	57.59
2986	6.88	17.21	11.31	18.74	31.56	10.8	19.37	14.48	18.17	8.64	45.28	114.74	54.53	57.33	44.17	63.85	106.87	111.58	99.7535	100.171	57.9	60.9	37.03	53.5	77.81	38.36	73.19	44.04	57.6
2985	6.5	16.89	10.93	18.46	31.17	10.26	19.03	14.14	17.82	8.28	45.3	114.76	54.55	57.35	44.2	63.86	106.88	111.59	99.7585	100.174	57.97	60.97	37.05	53.51	77.84	38.38	73.23	44.06	57.61
2984	6.13	16.57	10.56	18.19	30.78	9.72	18.7	13.8	17.47	7.93	45.32	114.78	54.57	57.37	44.24	63.87	106.88	111.61	99.7628	100.176	58.03	61.03	37.07	53.52	77.87	38.39	73.26	44.08	57.62
2983	5.77	16.25	10.2	17.93	30.41	9.21	18.38	13.48	17.14	7.6	45.33	114.8	54.59	57.38	44.27	63.88	106.89	111.62	99.7659	100.178	58.1	61.1	37.09	53.53	77.91	38.41	73.29	44.1	57.63
2982	5.43	15.94	9.86	17.67	30.04	8.72	18.06	13.16	16.81	7.27	45.36	114.83	54.62	57.4	44.3	63.89	106.9	111.64	99.7677	100.18	58.16	61.16	37.11	53.54	77.94	38.43	73.33	44.12	57.65
2981	5.1	15.63	9.52	17.43	29.68	8.24	17.75	12.85	16.48	6.95	45.38	114.85	54.64	57.42	44.33	63.9	106.92	111.66	99.7684	100.181	58.23	61.23	37.13	53.56	77.97	38.45	73.37	44.14	57.66
2980	4.78	15.32	9.19	17.19	29.33	7.78	17.44	12.55	16.16	6.65	45.4	114.87	54.66	57.44	44.36	63.91	106.93	111.68	99.7687	100.182	58.29	61.29	37.15	53.57	78.01	38.46	73.41	44.15	57.67
2979	4.48	15.02	8.88	16.97	28.98	7.35	17.14	12.26	15.85	6.35	45.42	114.89	54.68	57.45	44.39	63.92	106.94	111.7	99.7692	100.182	58.36	61.36	37.16	53.58	78.04	38.48	73.45	44.16	57.68
2978	4.2	14.73	8.58	16.75	28.65	6.94	16.84	11.98	15.55	6.07	45.44	114.91	54.71	57.47	44.43	63.93	106.95	111.71	99.7704	100.182	58.42	61.42	37.18	53.6	78.08	38.5	73.48	44.18	57.69
2977	3.93	14.44	8.29	16.55	28.32	6.54	16.55	11.71	15.25	5.8	45.46	114.93	54.73	57.48	44.46	63.95	106.97	111.73	99.7723	100.182	58.49	61.49	37.2	53.61	78.11	38.52	73.51	44.2	57.7
2976	3.67	14.16	8.01	16.35	28.01	6.18	16.27	11.46	14.97	5.55	45.47	114.95	54.75	57.5	44.49	63.96	106.97	111.75	99.7744	100.181	58.55	61.55	37.22	53.62	78.15	38.53	73.54	44.21	57.7
2975	3.43	13.88	7.74	16.17	27.71	5.83	16	11.21	14.69	5.3	45.49	114.97	54.77	57.52	44.52	63.97	106.98	111.78	99.7761	100.18	58.61	61.61	37.24	53.63	78.18	38.55	73.58	44.23	57.71
2974	3.2	13.62	7.48	16	27.42	5.5	15.73	10.98	14.42	5.07	45.51	114.99	54.8	57.53	44.55	63.98	107	111.8	99.7767	100.179	58.68	61.68	37.26	53.64	78.22	38.57	73.61	44.25	57.72
2973	2.99	13.36	7.24	15.83	27.14	5.2	15.47	10.75	14.16	4.85	45.53	115.02	54.82	57.55	44.58	63.99	107.01	111.82	99.7758	100.178	58.74	61.74	37.27	53.66	78.25	38.59	73.65	44.27	57.74
2972	2.79	13.11	7	15.68	26.88	4.92	15.22	10.54	13.91	4.65	45.55	115.04	54.84	57.56	44.61	63.99	107.02	111.85	99.7732	100.176	58.8	61.8	37.29	53.67	78.28	38.6	73.69	44.29	57.75
2971	2.61	12.88	6.78	15.53	26.63	4.66	14.98	10.34	13.67	4.45	45.57	115.06	54.86	57.58	44.65	64	107.03	111.87	99.7693	100.174	58.86	61.86	37.31	53.67	78.31	38.61	73.72	44.31	57.76
2970	2.44	12.65	6.58	15.4	26.39	4.42	14.75	10.16	13.44	4.27	45.58	115.08	54.88	57.59	44.68	64.01	107.03	111.89	99.7649	100.171	58.93	61.93	37.32	53.68	78.35	38.63	73.76	44.32	57.77
2969	2.28	12.44	6.38	15.27	26.16	4.2	14.53	9.98	13.22	4.11	45.6	115.1	54.9	57.61	44.71	64.02	107.04	111.92	99.7606	100.168	58.99	61.99	37.34	53.69	78.38	38.64	73.79	44.33	57.78
2968	2.13	12.23	6.2	15.15	25.94	3.99	14.32	9.82	13.01	3.95	45.62	115.12	54.92	57.62	44.74	64.03	107.05	111.94	99.7571	100.164	59.05	62.05	37.35	53.7	78.41	38.66	73.82	44.34	57.79
2967	2	12.04	6.02	15.04	25.74	3.8	14.12	9.67	12.82	3.81	45.63	115.14	54.95	57.63	44.77	64.04	107.06	111.96	99.7542	100.16	59.11	62.11	37.37	53.71	78.45	38.68	73.85	44.36	57.79
2966	1.88	11.86	5.86	14.94	25.55	3.63	13.94	9.53	12.64	3.68	45.65	115.16	54.97	57.65	44.8	64.05	107.07	111.98	99.749	100.151	59.17	62.17	37.38	53.72	78.48	38.69	73.88	44.37	57.8
2965	1.77	11.69	5.71	14.85	25.37	3.48	13.77	9.39	12.46	3.56	45.67	115.18	54.99	57.66	44.83	64.06	107.08	112	99.7452	100.146	59.23	62.23	37.4	53.73	78.51	38.7	73.92	44.39	57.81
2964	1.66	11.53	5.56	14.76	25.2	3.34	13.6	9.27	12.3	3.45	45.69	115.19	55.01	57.67	44.86	64.06	107.09	112.02	99.74	100.142	59.29	62.29	37.41	53.73	78.55	38.71	73.95	44.41	57.82
2963	1.57	11.38	5.43	14.68	25.04	3.21	13.45	9.16	12.15	3.35	45.7	115.21	55.03	57.68	44.89	64.07	107.1	112.05	99.7334	100.137	59.34	62.34	37.43	53.73	78.58	38.73	73.98	44.42	57.82
2962	1.49	11.24	5.31	14.61	24.88	3.09	13.32	9.05	12.01	3.26	45.72	115.23	55.05	57.7	44.92	64.08	107.11	112.07	99.7261	100.134	59.4	62.4	37.44	53.74	78.6	38.74	74.02	44.44	57.84
2961	1.41	11.12	5.19	14.54	24.74	2.98	13.19	8.95	11.88	3.18	45.73	115.25	55.07	57.71	44.95	64.09	107.12	112.1	99.719	100.13	59.46	62.46	37.45	53.75	78.63	38.75	74.04	44.45	57.85
2960	1.34	11	5.08	14.47	24.6	2.88	13.07	8.86	11.76	3.11	45.75	115.27	55.09	57.72	44.97	64.09	107.13	112.12	99.7131	100.128	59.52	62.52	37.46	53.76	78.66	38.76	74.07	44.46	57.86
2959	1.27	10.89	4.97	14.41	24.47	2.79	12.97	8.77	11.64	3.05	45.77	115.29	55.11	57.73	45	64.1	107.14	112.15	99.709	100.126	59.58	62.58	37.48	53.76	78.69	38.78	74.09	44.47	57.86
2958	1.21	10.79	4.87	14.36	24.34	2.7	12.87	8.69	11.53	3	45.78	115.3	55.13	57.74	45.03	64.11	107.15	112.17	99.7069	100.125	59.63	62.63	37.49	53.77	78.72	38.79	74.12	44.48	57.87
2957	1.15	10.7	4.78	14.3	24.22	2.63	12.78	8.61	11.43	2.95	45.8	115.32	55.15	57.75	45.06	64.11	107.16	112.19	99.7068	100.124	59.69	62.69	37.5	53.78	78.75	38.8	74.15	44.49	57.87
2956	1.1	10.61	4.69	14.25	24.1	2.56	12.7	8.54	11.34	2.91	45.81	115.34	55.17	57.76	45.09	64.12	107.17	112.21	99.7081	100.124	59.74	62.74	37.51	53.78	78.79	38.81	74.18	44.5	57.88
2955	1.05	10.53	4.61	14.21	23.98	2.49	12.62	8.46	11.24	2.88	45.83	115.35	55.18	57.77	45.12	64.12	107.18	112.23	99.7101	100.125	59.8	62.8	37.52	53.79	78.82	38.82	74.22	44.51	57.88
2954	1	10.46	4.53	14.16	23.87	2.43	12.56	8.39	11.16	2.84	45.84	115.37	55.2	57.79	45.14	64.13	107.19	112.26	99.7123	100.127	59.85	62.85	37.53	53.8	78.85	38.84	74.26	44.53	57.89
2953	0.96	10.4	4.45	14.12	23.76	2.37	12.49	8.33	11.07	2.82	45.85	115.39	55.22	57.8	45.17	64.14	107.2	112.28	99.7143	100.129	59.91	62.91	37.54	53.8	78.88	38.84	74.29	44.54	57.9
2952	0.92	10.33	4.38	14.08	23.65	2.32	12.44	8.26	10.99	2.79	45.87	115.41	55.24	57.8	45.2	64.14	107.21	112.3	99.7162	100.131	59.96	62.96	37.55	53.81	78.9	38.85	74.31	44.56	57.91
2951	0.88	10.28	4.31	14.04	23.55	2.27	12.38	8.2	10.92	2.77	45.88	115.42	55.26	57.81	45.23	64.15	107.22	112.32	99.718	100.134	60.02	63.02	37.56	53.82	78.93	38.86	74.34	44.57	57.93
2950	0.85	10.22	4.24	14	23.45	2.23	12.33	8.13	10.84	2.75	45.9	115.44	55.28	57.82	45.25	64.15	107.23	112.34	99.7202	100.136	60.07	63.07	37.58	53.82	78.96	38.87	74.36	44.59	57.94
2949	0.81	10.17	4.18	13.96	23.35	2.18	12.28	8.07	10.77	2.73	45.91	115.45	55.3	57.83	45.28	64.16	107.24	112.36	99.7233	100.139	60.12	63.12	37.59	53.83	78.99	38.88	74.39	44.6	57.94
2948	0.78	10.12	4.11	13.93	23.25	2.14	12.23	8.01	10.7	2.71	45.92	115.46	55.31	57.84	45.31	64.16	107.25	112.37	99.7275	100.141	60.18	63.18	37.59	53.82	79.02	38.89	74.42	44.6	57.95
2947	0.75	10.07	4.06	13.89	23.16	2.1	12.19	7.95	10.63	2.69	45.93	115.48	55.33	57.85	45.33	64.17	107.26	112.39	99.7327	100.143	60.23	63.23	37.6	53.83	79.05	38.9	74.46	44.61	57.95
2946	0.72	10.02	4	13.86	23.07	2.06	12.14	7.89	10.56	2.68	45.94	115.49	55.35	57.86	45.36	64.17	107.27	112.4	99.7386	100.146	60.28	63.28	37.62	53.83	79.08	38.91	74.5	44.62	57.95
2945	0.69	9.98	3.95	13.83	22.98	2.03	12.1	7.84	10.5	2.66	45.95	115.51	55.37	57.87	45.39	64.18	107.28	112.41	99.7447	100.148	60.33	63.33	37.63	53.83	79.11	38.92	74.53	44.63	57.96
2944	0.67	9.93	3.9	13.8	22.9	1.99	12.06	7.79	10.43	2.64	45.96	115.52	55.38	57.88	45.41	64.18	107.29	112.43	99.7503	100.149	60.39	63.39	37.63	53.83	79.14	38.93	74.56	44.64	57.97
2943	0.65	9.89	3.85	13.78	22.82	1.96	12.02	7.74	10.37	2.62	45.97	115.54	55.4	57.88	45.44	64.18	107.3	112.44	99.7551	100.151	60.44	63.44	37.64	53.84	79.17	38.94	74.59	44.66	57.98
2942	0.62	9.84	3.8	13.75	22.75	1.93	11.98	7.69	10.31	2.6	45.99	115.55	55.42	57.89	45.46	64.19	107.3	112.46	99.7588	100.153	60.49	63.49	37.65	53.84	79.2	38.95	74.61	44.67	57.99
2941	0.6	9.8	3.76	13.72	22.68	1.9	11.94	7.64	10.26	2.57	46	115.57	55.43	57.9	45.49	64.19	107.31	112.47	99.7616	100.155	60.54	63.54	37.66	53.84	79.22	38.96	74.64	44.68	58
2940	0.58	9.75	3.72	13.7	22.62	1.87	11.9	7.6	10.2	2.55	46.01	115.58	55.45	57.91	45.52	64.2	107.32	112.48	99.7639	100.156	60.59	63.59	37.67	53.85	79.25	38.96	74.67	44.69	58.01
2939	0.56	9.71	3.68	13.68	22.56	1.84	11.86	7.56	10.15	2.53	46.02	115.6	55.47	57.92	45.54	64.2	107.33	112.49	99.7693	100.161	60.64	63.64	37.68	53.85	79.28	38.97	74.7	44.7	58.01
2938	0.55	9.67	3.65	13.66	22.51	1.82	11.83	7.53	10.1	2.5	46.03	115.61	55.48	57.92	45.57	64.2	107.34	112.51	99.7731	100.163	60.69	63.69	37.69	53.85	79.31	38.98	74.73	44.71	58.02
2937	0.53	9.63	3.62	13.64	22.46	1.79	11.8	7.5	10.06	2.48	46.04	115.63	55.5	57.93	45.59	64.21	107.34	112.52	99.7778	100.166	60.73	63.73	37.69	53.85	79.33	38.99	74.76	44.71	58.02
2936	0.52	9.59	3.59	13.62	22.41	1.76	11.77	7.47	10.02	2.46	46.05	115.64	55.51	57.94	45.61	64.21	107.35	112.53	99.7831	100.169	60.78	63.78	37.7	53.86	79.36	38.99	74.79	44.72	58.03
2935	0.5	9.55	3.56	13.6	22.38	1.74	11.75	7.45	9.99	2.43	46.06	115.65	55.53	57.94	45.64	64.21	107.36	112.54	99.7885	100.173	60.83	63.83	37.71	53.86	79.39	39	74.81	44.72	58.03
2934	0.49	9.51	3.54	13.59	22.34	1.72	11.73	7.43	9.96	2.41	46.07	115.67	55.54	57.95	45.66	64.22	107.37	112.55	99.7935	100.176	60.87	63.87	37.72	53.86	79.42	39.01	74.84	44.74	58.04
2933	0.48	9.48	3.51	13.58	22.32	1.69	11.71	7.41	9.93	2.39	46.07	115.69	55.56	57.96	45.69	64.22	107.38	112.56	99.7977	100.18	60.92	63.92	37.72	53.86	79.45	39.01	74.86	44.75	58.05
2932	0.47	9.45	3.49	13.56	22.3	1.67	11.7	7.41	9.92	2.38	46.08	115.7	55.58	57.96	45.71	64.22	107.39	112.57	99.8012	100.184	60.96	63.96	37.73	53.86	79.47	39.02	74.89	44.76	58.06
2931	0.46	9.42	3.48	13.55	22.28	1.65	11.7	7.4	9.91	2.36	46.09	115.72	55.59	57.97	45.73	64.22	107.4	112.59	99.8042	100.187	61.01	64.01	37.73	53.86	79.5	39.02	74.92	44.77	58.07
2930	0.45	9.4	3.47	13.55	22.28	1.64	11.7	7.4	9.9	2.35	46.1	115.74	55.6	57.98	45.76	64.22	107.41	112.61	99.8072	100.191	61.05	64.05	37.74	53.86	79.53	39.03	74.95	44.78	58.07
2929	0.44	9.38	3.46	13.54	22.27	1.62	11.72	7.41	9.9	2.34	46.11	115.76	55.62	57.98	45.78	64.23	107.42	112.64	99.8106	100.194	61.1	64.1	37.74	53.87	79.55	39.03	74.97	44.78	58.08
2928	0.44	9.37	3.45	13.54	22.28	1.61	11.73	7.42	9.91	2.34	46.12	115.78	55.63	57.99	45.8	64.23	107.44	112.65	99.8146	100.197	61.14	64.14	37.74	53.87	79.57	39.04	75	44.79	58.08
2927	0.43	9.37	3.45	13.53	22.29	1.59	11.76	7.44	9.92	2.34	46.13	115.8	55.65	58	45.83	64.23	107.44	112.67	99.819	100.199	61.18	64.18	37.75	53.87	79.6	39.04	75.02	44.79	58.08
2926	0.43	9.37	3.46	13.53	22.3	1.58	11.8	7.46	9.95	2.34	46.14	115.82	55.66	58	45.85	64.23	107.45	112.68	99.8233	100.201	61.23	64.23	37.75	53.87	79.62	39.04	75.04	44.79	58.09
2925	0.43	9.37	3.46	13.54	22.33	1.58	11.84	7.49	9.97	2.35	46.15	115.83	55.68	58.01	45.87	64.23	107.45	112.68	99.8271	100.202	61.27	64.27	37.76	53.87	79.65	39.05	75.06	44.8	58.1
2924	0.43	9.39	3.48	13.54	22.36	1.57	11.89	7.52	10.01	2.36	46.16	115.84	55.69	58.01	45.89	64.23	107.46	112.68	99.83	100.203	61.31	64.31	37.76	53.87	79.67	39.05	75.08	44.8	58.1
2923	0.43	9.4	3.49	13.55	22.39	1.57	11.95	7.56	10.05	2.38	46.16	115.84	55.7	58.02	45.92	64.24	107.46	112.69	99.8321	100.203	61.35	64.35	37.76	53.87	79.7	39.06	75.11	44.81	58.11
2922	0.44	9.43	3.51	13.56	22.43	1.57	12.02	7.6	10.1	2.4	46.17	115.85	55.72	58.02	45.94	64.24	107.46	112.69	99.8337	100.202	61.4	64.4	37.77	53.86	79.72	39.06	75.14	44.82	58.12
2921	0.44	9.46	3.54	13.57	22.48	1.58	12.09	7.65	10.15	2.43	46.17	115.85	55.73	58.03	45.96	64.24	107.45	112.69	99.835	100.201	61.44	64.44	37.77	53.86	79.74	39.07	75.17	44.83	58.13
2920	0.45	9.5	3.57	13.58	22.54	1.58	12.18	7.7	10.21	2.46	46.18	115.86	55.74	58.03	45.98	64.24	107.45	112.7	99.8365	100.2	61.48	64.48	37.77	53.86	79.77	39.07	75.19	44.84	58.13
2919	0.46	9.54	3.61	13.6	22.6	1.6	12.26	7.76	10.28	2.5	46.18	115.87	55.76	58.04	46	64.24	107.45	112.7	99.8383	100.199	61.52	64.52	37.78	53.86	79.79	39.07	75.21	44.85	58.13
2918	0.47	9.59	3.65	13.61	22.66	1.61	12.36	7.82	10.35	2.54	46.19	115.87	55.77	58.04	46.02	64.24	107.45	112.71	99.8404	100.198	61.56	64.56	37.78	53.86	79.81	39.07	75.23	44.85	58.14
2917	0.49	9.65	3.7	13.64	22.74	1.63	12.46	7.89	10.42	2.58	46.2	115.88	55.79	58.05	46.04	64.24	107.46	112.72	99.8427	100.197	61.6	64.6	37.78	53.86	79.83	39.07	75.24	44.85	58.14
2916	0.51	9.71	3.75	13.66	22.82	1.65	12.56	7.96	10.5	2.63	46.2	115.89	55.8	58.05	46.06	64.24	107.47	112.73	99.8451	100.197	61.64	64.64	37.78	53.86	79.85	39.08	75.26	44.85	58.14
2915	0.53	9.77	3.81	13.68	22.9	1.67	12.67	8.03	10.58	2.68	46.21	115.9	55.81	58.06	46.09	64.24	107.47	112.74	99.8476	100.198	61.68	64.68	37.79	53.86	79.88	39.08	75.28	44.86	58.15
2914	0.55	9.84	3.87	13.71	22.99	1.7	12.79	8.11	10.67	2.74	46.21	115.92	55.82	58.06	46.11	64.24	107.47	112.75	99.8503	100.199	61.72	64.72	37.79	53.86	79.9	39.09	75.31	44.86	58.16
2913	0.57	9.92	3.93	13.74	23.09	1.73	12.9	8.19	10.76	2.8	46.22	115.93	55.84	58.07	46.13	64.24	107.48	112.76	99.8533	100.201	61.75	64.75	37.79	53.86	79.92	39.09	75.34	44.87	58.16
2912	0.6	9.99	4	13.77	23.19	1.76	13.02	8.28	10.85	2.86	46.23	115.94	55.85	58.07	46.15	64.24	107.48	112.77	99.861	100.206	61.79	64.79	37.79	53.86	79.94	39.09	75.37	44.88	58.17
2911	0.62	10.07	4.07	13.8	23.29	1.79	13.14	8.37	10.94	2.93	46.23	115.95	55.86	58.08	46.17	64.24	107.48	112.77	99.8659	100.21	61.83	64.83	37.79	53.86	79.97	39.09	75.4	44.89	58.17
2910	0.65	10.16	4.15	13.84	23.4	1.83	13.26	8.46	11.04	2.99	46.24	115.96	55.88	58.08	46.19	64.24	107.49	112.78	99.8712	100.215	61.87	64.87	37.8	53.86	79.99	39.09	75.42	44.9	58.18
2909	0.69	10.24	4.23	13.88	23.52	1.87	13.38	8.55	11.14	3.07	46.25	115.97	55.89	58.09	46.21	64.24	107.49	112.79	99.8769	100.22	61.91	64.91	37.8	53.86	80.01	39.09	75.43	44.9	58.18
2908	0.72	10.33	4.32	13.92	23.63	1.92	13.5	8.65	11.24	3.14	46.25	115.98	55.9	58.09	46.23	64.24	107.49	112.8	99.8827	100.225	61.94	64.94	37.8	53.86	80.03	39.09	75.43	44.9	58.19
2907	0.76	10.43	4.4	13.96	23.75	1.96	13.63	8.74	11.34	3.21	46.26	115.99	55.91	58.1	46.25	64.25	107.5	112.81	99.8882	100.23	61.98	64.98	37.8	53.86	80.05	39.09	75.45	44.9	58.19
2906	0.8	10.52	4.49	14	23.88	2.01	13.75	8.84	11.44	3.29	46.26	116	55.93	58.1	46.27	64.25	107.5	112.82	99.8934	100.235	62.02	65.02	37.81	53.87	80.08	39.1	75.47	44.9	58.2
2905	0.84	10.62	4.59	14.05	24	2.07	13.87	8.95	11.54	3.37	46.27	116.01	55.94	58.11	46.29	64.25	107.51	112.83	99.8982	100.24	62.06	65.06	37.81	53.87	80.1	39.1	75.5	44.91	58.2
2904	0.88	10.72	4.68	14.09	24.13	2.12	13.99	9.05	11.64	3.45	46.27	116.02	55.95	58.11	46.31	64.25	107.51	112.83	99.9025	100.244	62.1	65.1	37.81	53.86	80.12	39.1	75.53	44.91	58.21
2903	0.93	10.82	4.78	14.14	24.26	2.18	14.11	9.15	11.75	3.53	46.28	116.03	55.96	58.12	46.33	64.25	107.51	112.84	99.9068	100.247	62.14	65.14	37.81	53.86	80.14	39.11	75.56	44.92	58.21
2902	0.97	10.92	4.88	14.19	24.39	2.24	14.23	9.26	11.85	3.61	46.29	116.05	55.98	58.12	46.35	64.25	107.52	112.86	99.911	100.25	62.18	65.18	37.82	53.87	80.16	39.12	75.59	44.93	58.22
2901	1.02	11.02	4.98	14.24	24.53	2.3	14.35	9.36	11.96	3.7	46.3	116.06	55.99	58.13	46.37	64.25	107.53	112.87	99.9152	100.252	62.22	65.22	37.82	53.87	80.19	39.12	75.61	44.93	58.22
2900	1.07	11.12	5.08	14.29	24.66	2.36	14.47	9.46	12.06	3.78	46.3	116.07	56	58.13	46.39	64.25	107.53	112.87	99.9191	100.253	62.26	65.26	37.82	53.87	80.21	39.12	75.62	44.94	58.23
2899	1.12	11.23	5.18	14.34	24.79	2.43	14.59	9.57	12.17	3.86	46.31	116.08	56.02	58.14	46.41	64.26	107.53	112.88	99.923	100.253	62.3	65.3	37.83	53.87	80.23	39.12	75.63	44.95	58.23
2898	1.17	11.33	5.29	14.39	24.92	2.5	14.7	9.67	12.27	3.94	46.32	116.09	56.03	58.14	46.43	64.26	107.53	112.89	99.9263	100.252	62.34	65.34	37.83	53.88	80.26	39.13	75.64	44.95	58.23
2897	1.23	11.43	5.39	14.45	25.05	2.57	14.82	9.77	12.37	4.02	46.33	116.1	56.04	58.15	46.45	64.26	107.54	112.9	99.9292	100.25	62.38	65.38	37.84	53.88	80.28	39.13	75.66	44.96	58.24
2896	1.28	11.53	5.49	14.5	25.18	2.64	14.93	9.87	12.47	4.1	46.33	116.1	56.05	58.15	46.47	64.26	107.54	112.91	99.932	100.248	62.42	65.42	37.84	53.88	80.3	39.14	75.69	44.96	58.24
2895	1.33	11.63	5.6	14.55	25.3	2.71	15.04	9.97	12.58	4.18	46.34	116.11	56.06	58.16	46.49	64.26	107.54	112.92	99.9346	100.244	62.46	65.46	37.84	53.89	80.32	39.14	75.72	44.97	58.25
2894	1.39	11.73	5.7	14.6	25.42	2.78	15.14	10.06	12.67	4.26	46.35	116.12	56.07	58.16	46.51	64.26	107.55	112.93	99.9371	100.239	62.5	65.5	37.85	53.89	80.35	39.15	75.76	44.98	58.26
2893	1.44	11.83	5.8	14.65	25.54	2.85	15.25	10.15	12.77	4.33	46.36	116.13	56.09	58.17	46.53	64.27	107.55	112.94	99.9393	100.232	62.54	65.54	37.86	53.9	80.37	39.16	75.78	44.99	58.26
2892	1.5	11.92	5.89	14.7	25.65	2.92	15.34	10.23	12.86	4.4	46.36	116.13	56.1	58.17	46.55	64.27	107.55	112.94	99.941	100.224	62.58	65.58	37.86	53.9	80.39	39.16	75.8	45	58.27
2891	1.55	12	5.99	14.75	25.76	2.98	15.44	10.31	12.95	4.46	46.37	116.14	56.11	58.18	46.57	64.27	107.55	112.95	99.9423	100.214	62.62	65.62	37.86	53.9	80.41	39.17	75.81	45.01	58.27
2890	1.6	12.08	6.08	14.79	25.85	3.05	15.52	10.39	13.03	4.52	46.38	116.14	56.12	58.18	46.59	64.27	107.56	112.96	99.9429	100.202	62.66	65.66	37.87	53.91	80.44	39.18	75.82	45.02	58.28
2889	1.64	12.16	6.16	14.84	25.94	3.11	15.6	10.45	13.1	4.58	46.38	116.15	56.13	58.19	46.6	64.27	107.55	112.98	99.943	100.188	62.7	65.7	37.88	53.92	80.46	39.18	75.83	45.03	58.29
2888	1.69	12.23	6.24	14.87	26.02	3.17	15.68	10.51	13.17	4.63	46.38	116.14	56.14	58.19	46.62	64.28	107.55	112.99	99.9426	100.172	62.74	65.74	37.88	53.92	80.48	39.18	75.85	45.05	58.29
2887	1.73	12.29	6.31	14.91	26.1	3.22	15.74	10.57	13.24	4.68	46.39	116.13	56.15	58.2	46.64	64.28	107.54	113	99.9418	100.153	62.77	65.77	37.89	53.93	80.5	39.19	75.86	45.06	58.3
2886	1.77	12.34	6.37	14.94	26.16	3.27	15.8	10.61	13.29	4.72	46.39	116.11	56.16	58.2	46.66	64.28	107.53	113.01	99.9406	100.132	62.81	65.81	37.9	53.94	80.52	39.19	75.88	45.08	58.31
2885	1.8	12.38	6.43	14.97	26.21	3.31	15.85	10.65	13.34	4.75	46.39	116.07	56.17	58.2	46.68	64.28	107.51	113.02	99.9362	100.083	62.85	65.85	37.9	53.94	80.54	39.19	75.89	45.1	58.32
2884	1.83	12.42	6.48	14.99	26.25	3.35	15.88	10.68	13.38	4.78	46.39	116.02	56.19	58.21	46.7	64.28	107.48	113.03	99.9324	100.054	62.88	65.88	37.9	53.95	80.56	39.2	75.9	45.11	58.32
2883	1.85	12.45	6.52	15	26.28	3.38	15.91	10.7	13.41	4.8	46.39	115.95	56.2	58.21	46.72	64.28	107.44	113.04	99.9269	100.023	62.91	65.91	37.9	53.95	80.57	39.2	75.9	45.13	58.32
2882	1.87	12.46	6.56	15.02	26.31	3.41	15.93	10.71	13.43	4.81	46.4	115.87	56.21	58.21	46.74	64.28	107.39	113.05	99.9197	99.9903	62.94	65.94	37.9	53.96	80.59	39.21	75.89	45.15	58.33
2881	1.88	12.47	6.58	15.03	26.32	3.43	15.94	10.72	13.45	4.82	46.39	115.77	56.22	58.22	46.75	64.28	107.33	113.05	99.9109	99.9553	62.96	65.96	37.9	53.95	80.61	39.2	75.89	45.15	58.33
2880	1.89	12.48	6.6	15.03	26.32	3.44	15.94	10.71	13.45	4.82	46.39	115.67	56.23	58.22	46.77	64.28	107.26	113.05	99.9014	99.9187	62.99	65.99	37.89	53.94	80.62	39.2	75.9	45.15	58.33
2879	1.9	12.47	6.61	15.03	26.32	3.44	15.94	10.71	13.46	4.82	46.39	115.55	56.24	58.22	46.79	64.29	107.19	113.04	99.8922	99.8809	63.02	66.02	37.88	53.93	80.64	39.2	75.91	45.14	58.33
2878	1.9	12.46	6.61	15.03	26.31	3.44	15.92	10.7	13.45	4.81	46.39	115.42	56.25	58.22	46.81	64.29	107.11	113.03	99.8843	99.8419	63.05	66.05	37.88	53.91	80.65	39.2	75.93	45.13	58.34
2877	1.89	12.44	6.61	15.02	26.29	3.44	15.91	10.68	13.44	4.8	46.39	115.28	56.26	58.22	46.83	64.29	107.02	113.01	99.8781	99.802	63.08	66.08	37.87	53.88	80.67	39.2	75.95	45.12	58.34
2876	1.89	12.42	6.6	15.01	26.27	3.43	15.89	10.67	13.43	4.79	46.39	115.12	56.27	58.23	46.85	64.29	106.92	112.99	99.8733	99.7612	63.11	66.11	37.87	53.86	80.69	39.2	75.96	45.1	58.35
2875	1.88	12.4	6.59	15	26.24	3.41	15.86	10.65	13.42	4.78	46.38	114.94	56.29	58.23	46.86	64.29	106.81	112.97	99.8687	99.7197	63.14	66.14	37.87	53.83	80.71	39.2	75.97	45.1	58.35
2874	1.87	12.37	6.58	14.99	26.22	3.39	15.84	10.63	13.4	4.76	46.38	114.75	56.3	58.23	46.88	64.29	106.68	112.94	99.8631	99.6781	63.18	66.18	37.87	53.79	80.73	39.21	75.96	45.1	58.35
2873	1.86	12.34	6.57	14.98	26.2	3.37	15.82	10.62	13.38	4.75	46.37	114.53	56.31	58.23	46.9	64.29	106.54	112.9	99.8558	99.637	63.21	66.21	37.87	53.74	80.74	39.21	75.97	45.1	58.36
2872	1.85	12.32	6.56	14.97	26.17	3.35	15.8	10.61	13.37	4.74	46.35	114.3	56.32	58.23	46.91	64.29	106.38	112.85	99.847	99.5968	63.24	66.24	37.87	53.67	80.76	39.21	75.98	45.11	58.35
2871	1.83	12.29	6.56	14.96	26.16	3.33	15.79	10.6	13.36	4.73	46.33	114.06	56.33	58.23	46.93	64.3	106.21	112.79	99.8377	99.5579	63.26	66.26	37.87	53.59	80.78	39.21	76.01	45.13	58.35
2870	1.82	12.27	6.55	14.95	26.14	3.31	15.78	10.59	13.35	4.72	46.3	113.81	56.34	58.23	46.94	64.3	106.03	112.74	99.8294	99.5201	63.29	66.29	37.87	53.51	80.8	39.22	76.03	45.14	58.35
2869	1.82	12.26	6.55	14.95	26.13	3.29	15.78	10.6	13.35	4.71	46.27	113.56	56.35	58.24	46.96	64.3	105.84	112.68	99.823	99.4832	63.32	66.32	37.87	53.43	80.82	39.22	76.05	45.16	58.35
2868	1.81	12.25	6.56	14.95	26.13	3.28	15.78	10.61	13.35	4.71	46.24	113.32	56.36	58.24	46.98	64.3	105.65	112.6	99.8187	99.4471	63.34	66.34	37.87	53.33	80.84	39.22	76.05	45.16	58.36
2867	1.81	12.24	6.57	14.95	26.14	3.27	15.8	10.62	13.36	4.71	46.2	113.08	56.37	58.24	46.99	64.3	105.47	112.53	99.8154	99.4125	63.37	66.37	37.86	53.23	80.86	39.21	76.05	45.16	58.37
2866	1.81	12.24	6.58	14.95	26.15	3.26	15.82	10.65	13.37	4.72	46.18	112.86	56.38	58.24	47.01	64.3	105.32	112.46	99.8114	99.38	63.41	66.41	37.86	53.14	80.88	39.22	76.04	45.17	58.39
2865	1.81	12.25	6.61	14.96	26.17	3.25	15.85	10.68	13.39	4.74	46.16	112.65	56.4	58.24	47.02	64.31	105.18	112.4	99.8053	99.3505	63.44	66.44	37.86	53.05	80.91	39.22	76.02	45.16	58.4
2864	1.81	12.26	6.63	14.98	26.19	3.25	15.89	10.72	13.42	4.76	46.13	112.48	56.4	58.24	47.04	64.31	105.04	112.32	99.7959	99.3248	63.47	66.47	37.86	52.94	80.93	39.22	76.02	45.15	58.4
2863	1.82	12.28	6.66	14.99	26.23	3.26	15.93	10.77	13.45	4.78	46.12	112.34	56.41	58.24	47.05	64.31	104.94	112.27	99.7833	99.3032	63.5	66.5	37.86	52.86	80.95	39.22	76.03	45.13	58.4
2862	1.83	12.31	6.7	15.01	26.27	3.27	15.98	10.82	13.48	4.82	46.13	112.27	56.42	58.24	47.06	64.31	104.89	112.26	99.7685	99.2857	63.54	66.54	37.86	52.81	80.96	39.22	76.02	45.12	58.41
2861	1.85	12.34	6.74	15.04	26.32	3.29	16.04	10.88	13.52	4.85	46.16	112.24	56.43	58.24	47.08	64.31	104.87	112.26	99.7533	99.2722	63.57	66.57	37.86	52.79	80.98	39.22	75.99	45.09	58.42
2860	1.86	12.37	6.78	15.06	26.37	3.31	16.11	10.95	13.56	4.9	46.18	112.24	56.44	58.24	47.09	64.32	104.87	112.25	99.7395	99.2625	63.6	66.6	37.86	52.78	80.99	39.21	75.95	45.06	58.43
2859	1.88	12.42	6.83	15.09	26.43	3.33	16.18	11.02	13.61	4.95	46.23	112.3	56.45	58.24	47.1	64.32	104.91	112.26	99.7284	99.2563	63.63	66.63	37.86	52.79	81	39.21	75.94	45.02	58.43
2858	1.91	12.47	6.87	15.12	26.49	3.36	16.26	11.1	13.66	5.02	46.31	112.42	56.46	58.24	47.12	64.32	105.02	112.3	99.7138	99.2522	63.66	66.66	37.87	52.86	81.01	39.2	75.96	44.99	58.44
2857	1.93	12.52	6.92	15.15	26.56	3.39	16.34	11.19	13.72	5.09	46.4	112.63	56.47	58.24	47.13	64.32	105.19	112.37	99.7074	99.2532	63.69	66.69	37.87	52.94	81.01	39.2	75.99	44.96	58.44
2856	1.96	12.58	6.97	15.19	26.64	3.43	16.44	11.29	13.78	5.17	46.49	112.89	56.48	58.24	47.14	64.32	105.38	112.44	99.699	99.2554	63.71	66.71	37.86	53.03	81.02	39.2	76.07	44.95	58.45
2855	1.98	12.65	7.03	15.22	26.72	3.47	16.54	11.39	13.84	5.26	46.57	113.18	56.49	58.24	47.15	64.33	105.6	112.52	99.6871	99.2585	63.72	66.72	37.86	53.14	81.02	39.21	76.16	44.98	58.44
2854	2.02	12.72	7.09	15.26	26.81	3.52	16.65	11.5	13.92	5.37	46.67	113.49	56.5	58.24	47.17	64.33	105.84	112.62	99.672	99.2621	63.73	66.73	37.85	53.26	81.03	39.23	76.2	45.04	58.43
2853	2.05	12.8	7.16	15.31	26.92	3.57	16.77	11.62	14	5.48	46.77	113.82	56.51	58.24	47.18	64.33	106.09	112.72	99.6548	99.2658	63.72	66.72	37.84	53.38	81.04	39.25	76.14	45.1	58.41
2852	2.1	12.89	7.23	15.35	27.03	3.63	16.9	11.75	14.09	5.61	46.84	114.16	56.52	58.24	47.2	64.33	106.32	112.8	99.6379	99.2687	63.73	66.73	37.84	53.49	81.06	39.25	75.99	45.13	58.39
2851	2.14	12.98	7.31	15.41	27.15	3.69	17.04	11.89	14.19	5.76	46.85	114.46	56.53	58.24	47.21	64.33	106.52	112.88	99.6234	99.2703	63.76	66.76	37.84	53.59	81.08	39.23	75.86	45.13	58.39
2850	2.2	13.09	7.41	15.46	27.29	3.76	17.2	12.05	14.31	5.92	46.79	114.67	56.54	58.24	47.22	64.33	106.65	112.95	99.6127	99.2701	63.81	66.81	37.84	53.69	81.1	39.19	75.85	45.13	58.43
2849	2.27	13.21	7.52	15.53	27.44	3.84	17.37	12.22	14.43	6.1	46.65	114.76	56.54	58.23	47.24	64.34	106.69	113	99.6065	99.268	63.87	66.87	37.83	53.76	81.12	39.16	75.98	45.16	58.48
2848	2.35	13.34	7.65	15.6	27.61	3.93	17.56	12.4	14.57	6.29	46.5	114.7	56.55	58.23	47.25	64.34	106.61	113.02	99.6044	99.2647	63.92	66.92	37.81	53.78	81.15	39.16	76.14	45.22	58.52
2847	2.45	13.48	7.79	15.68	27.8	4.04	17.76	12.61	14.73	6.5	46.38	114.51	56.56	58.23	47.27	64.34	106.45	112.99	99.6053	99.2606	63.95	66.95	37.79	53.74	81.16	39.2	76.19	45.26	58.54
2846	2.56	13.64	7.96	15.77	28.01	4.16	17.98	12.83	14.9	6.73	46.34	114.22	56.57	58.23	47.28	64.34	106.26	112.93	99.608	99.2561	63.96	66.96	37.79	53.66	81.18	39.25	76.11	45.27	58.52
2845	2.68	13.81	8.15	15.87	28.23	4.29	18.22	13.06	15.09	6.98	46.35	113.93	56.58	58.23	47.29	64.34	106.06	112.82	99.6116	99.2514	63.98	66.98	37.79	53.54	81.19	39.27	76.01	45.24	58.49
2844	2.83	14	8.37	15.99	28.48	4.44	18.47	13.32	15.29	7.25	46.38	113.69	56.59	58.23	47.31	64.34	105.9	112.71	99.6153	99.2467	64	67	37.81	53.44	81.2	39.27	75.99	45.2	58.48
2843	3	14.2	8.61	16.11	28.75	4.61	18.74	13.6	15.51	7.53	46.39	113.53	56.59	58.23	47.32	64.35	105.79	112.61	99.6189	99.242	64.03	67.03	37.82	53.38	81.21	39.26	76.02	45.17	58.48
2842	3.19	14.42	8.88	16.25	29.04	4.8	19.02	13.9	15.75	7.83	46.39	113.43	56.6	58.23	47.34	64.35	105.73	112.54	99.6225	99.2377	64.06	67.06	37.83	53.36	81.22	39.25	76.06	45.16	58.48
2841	3.41	14.65	9.18	16.41	29.35	5.02	19.31	14.21	16	8.15	46.35	113.36	56.61	58.23	47.35	64.35	105.67	112.43	99.627	99.2339	64.08	67.08	37.84	53.35	81.23	39.23	76.11	45.14	58.49
2840	3.65	14.9	9.51	16.57	29.69	5.26	19.62	14.55	16.26	8.49	46.29	113.29	56.62	58.23	47.36	64.35	105.6	112.29	99.6333	99.2307	64.09	67.09	37.83	53.34	81.24	39.22	76.13	45.13	58.49
2839	3.92	15.16	9.87	16.76	30.04	5.52	19.94	14.91	16.54	8.84	46.22	113.22	56.62	58.23	47.38	64.35	105.52	112.12	99.6419	99.2276	64.09	67.09	37.82	53.34	81.25	39.2	76.13	45.12	58.5
2838	4.22	15.43	10.26	16.96	30.42	5.81	20.27	15.28	16.84	9.2	46.15	113.16	56.63	58.23	47.39	64.35	105.45	111.97	99.6522	99.2237	64.1	67.1	37.81	53.35	81.26	39.19	76.13	45.11	58.5
2837	4.56	15.72	10.68	17.17	30.81	6.13	20.61	15.67	17.14	9.58	46.09	113.17	56.64	58.23	47.41	64.35	105.4	111.86	99.6624	99.2183	64.1	67.1	37.8	53.35	81.27	39.18	76.16	45.1	58.5
2836	4.92	16.03	11.13	17.4	31.23	6.48	20.96	16.08	17.46	9.98	46.06	113.27	56.64	58.23	47.42	64.36	105.41	111.86	99.6694	99.2105	64.11	67.11	37.8	53.35	81.29	39.17	76.21	45.09	58.5
2835	5.32	16.34	11.61	17.65	31.66	6.86	21.32	16.51	17.79	10.39	46.1	113.45	56.65	58.23	47.43	64.36	105.52	111.99	99.6697	99.1997	64.14	67.14	37.8	53.37	81.31	39.16	76.29	45.09	58.51
2834	5.75	16.67	12.12	17.91	32.1	7.28	21.68	16.95	18.13	10.81	46.18	113.66	56.65	58.23	47.45	64.36	105.69	112.21	99.66	99.1855	64.18	67.18	37.82	53.4	81.33	39.17	76.37	45.1	58.52
2833	6.21	17	12.66	18.2	32.56	7.72	22.06	17.4	18.49	11.25	46.29	113.84	56.66	58.23	47.46	64.36	105.85	112.44	99.6385	99.168	64.21	67.21	37.83	53.42	81.35	39.18	76.42	45.1	58.51
2832	6.71	17.35	13.22	18.49	33.03	8.19	22.44	17.88	18.85	11.7	46.39	113.98	56.67	58.23	47.47	64.36	105.99	112.63	99.6053	99.1472	64.23	67.23	37.84	53.43	81.37	39.19	76.39	45.1	58.51
2831	7.24	17.71	13.82	18.81	33.52	8.69	22.84	18.36	19.23	12.16	46.48	114.09	56.68	58.23	47.49	64.36	106.09	112.77	99.5152	99.0968	64.26	67.26	37.85	53.44	81.39	39.2	76.35	45.1	58.5
2830	7.81	18.07	14.44	19.14	34.02	9.23	23.24	18.86	19.63	12.64	46.55	114.18	56.69	58.23	47.5	64.36	106.18	112.85	99.4662	99.0686	64.29	67.29	37.86	53.46	81.4	39.21	76.32	45.1	58.5
2829	8.42	18.45	15.09	19.49	34.54	9.8	23.66	19.38	20.03	13.12	46.59	114.26	56.69	58.23	47.51	64.36	106.25	112.9	99.4196	99.0398	64.32	67.32	37.87	53.48	81.42	39.2	76.31	45.1	58.5
2828	9.06	18.83	15.76	19.87	35.06	10.4	24.09	19.91	20.45	13.63	46.6	114.34	56.7	58.23	47.52	64.37	106.31	112.94	99.3773	99.0115	64.33	67.33	37.87	53.51	81.43	39.19	76.31	45.09	58.51
2827	9.74	19.22	16.46	20.25	35.59	11.02	24.54	20.45	20.89	14.14	46.61	114.44	56.71	58.23	47.54	64.37	106.38	112.97	99.3396	98.9853	64.35	67.35	37.87	53.54	81.44	39.18	76.33	45.09	58.53
2826	10.45	19.61	17.19	20.66	36.14	11.68	25	21.01	21.34	14.67	46.62	114.54	56.72	58.23	47.55	64.37	106.44	113	99.3057	98.9626	64.38	67.38	37.87	53.57	81.45	39.18	76.36	45.09	58.55
2825	11.2	20.02	17.95	21.09	36.69	12.37	25.49	21.57	21.81	15.21	46.62	114.64	56.73	58.24	47.56	64.37	106.5	113.03	99.2745	98.9445	64.4	67.4	37.86	53.59	81.46	39.18	76.37	45.09	58.55
2824	11.98	20.42	18.73	21.54	37.25	13.08	25.98	22.15	22.3	15.76	46.63	114.74	56.74	58.24	47.58	64.37	106.56	113.06	99.2456	98.9318	64.41	67.41	37.86	53.6	81.47	39.18	76.35	45.08	58.54
2823	12.8	20.84	19.54	22	37.82	13.82	26.5	22.74	22.8	16.32	46.64	114.84	56.74	58.24	47.59	64.37	106.63	113.09	99.2202	98.9252	64.43	67.43	37.86	53.62	81.48	39.19	76.31	45.07	58.53
2822	13.65	21.25	20.37	22.48	38.4	14.58	27.03	23.34	23.31	16.9	46.67	114.95	56.75	58.24	47.6	64.37	106.71	113.13	99.2004	98.9248	64.46	67.46	37.86	53.64	81.49	39.2	76.3	45.06	58.52
2821	14.52	21.67	21.21	22.97	38.98	15.37	27.58	23.95	23.84	17.47	46.69	115.07	56.76	58.24	47.62	64.37	106.79	113.17	99.1887	98.9302	64.48	67.48	37.86	53.65	81.5	39.2	76.3	45.07	58.52
2820	15.42	22.09	22.08	23.48	39.56	16.17	28.15	24.56	24.38	18.06	46.71	115.19	56.77	58.24	47.63	64.37	106.86	113.21	99.1873	98.9413	64.51	67.51	37.86	53.67	81.52	39.2	76.32	45.08	58.53
2819	16.34	22.52	22.96	24.01	40.14	16.98	28.72	25.18	24.93	18.65	46.72	115.31	56.78	58.24	47.65	64.37	106.94	113.24	99.1969	98.9575	64.54	67.54	37.87	53.7	81.53	39.2	76.37	45.09	58.54
2818	17.29	22.94	23.85	24.54	40.72	17.81	29.3	25.8	25.49	19.23	46.73	115.43	56.79	58.24	47.66	64.37	107.01	113.27	99.2168	98.9782	64.58	67.58	37.87	53.72	81.54	39.2	76.44	45.11	58.56
2817	18.24	23.35	24.75	25.08	41.29	18.65	29.89	26.42	26.05	19.82	46.72	115.53	56.8	58.24	47.68	64.37	107.07	113.3	99.2442	99.0027	64.6	67.6	37.87	53.75	81.55	39.2	76.52	45.13	58.57
2816	19.21	23.77	25.65	25.63	41.86	19.5	30.48	27.03	26.61	20.41	46.7	115.61	56.81	58.25	47.69	64.37	107.11	113.32	99.2758	99.0302	64.62	67.62	37.87	53.76	81.56	39.19	76.57	45.15	58.56
2815	20.18	24.17	26.55	26.18	42.42	20.35	31.07	27.64	27.18	20.98	46.69	115.67	56.82	58.25	47.71	64.37	107.15	113.33	99.3078	99.0597	64.64	67.64	37.87	53.77	81.57	39.2	76.58	45.16	58.55
2814	21.16	24.57	27.45	26.73	42.97	21.19	31.66	28.24	27.73	21.56	46.69	115.73	56.83	58.25	47.72	64.36	107.18	113.35	99.3374	99.0901	64.66	67.66	37.87	53.79	81.58	39.2	76.55	45.17	58.54
2813	22.14	24.97	28.35	27.28	43.51	22.04	32.24	28.83	28.28	22.12	46.69	115.78	56.84	58.25	47.74	64.36	107.21	113.37	99.3631	99.1204	64.67	67.67	37.87	53.8	81.59	39.21	76.52	45.17	58.52
2812	23.11	25.35	29.23	27.83	44.03	22.88	32.8	29.41	28.82	22.66	46.7	115.82	56.85	58.25	47.75	64.36	107.24	113.38	99.3847	99.1495	64.69	67.69	37.87	53.8	81.6	39.21	76.49	45.18	58.5
2811	24.07	25.72	30.09	28.37	44.54	23.71	33.36	29.98	29.35	23.2	46.71	115.88	56.86	58.25	47.77	64.36	107.27	113.39	99.4028	99.1767	64.71	67.71	37.88	53.81	81.6	39.22	76.5	45.18	58.5
2810	25.03	26.08	30.94	28.9	45.03	24.53	33.9	30.53	29.86	23.72	46.72	115.94	56.86	58.26	47.78	64.36	107.31	113.41	99.4188	99.2015	64.73	67.73	37.88	53.82	81.61	39.22	76.51	45.2	58.5
2809	25.96	26.43	31.76	29.42	45.51	25.33	34.42	31.06	30.36	24.22	46.72	116	56.87	58.26	47.8	64.36	107.35	113.42	99.4333	99.2237	64.76	67.76	37.89	53.83	81.62	39.22	76.54	45.21	58.5
2808	26.88	26.77	32.57	29.93	45.96	26.12	34.92	31.57	30.84	24.71	46.71	116.07	56.88	58.26	47.81	64.35	107.38	113.44	99.4468	99.2433	64.78	67.78	37.89	53.83	81.63	39.21	76.56	45.22	58.51
2807	27.78	27.09	33.34	30.42	46.4	26.89	35.4	32.06	31.3	25.18	46.7	116.14	56.88	58.26	47.83	64.35	107.42	113.45	99.4588	99.2607	64.81	67.81	37.9	53.84	81.65	39.21	76.59	45.22	58.51
2806	28.65	27.4	34.1	30.9	46.81	27.65	35.87	32.54	31.74	25.63	46.69	116.2	56.89	58.26	47.84	64.35	107.45	113.46	99.469	99.2762	64.84	67.84	37.9	53.85	81.66	39.21	76.61	45.23	58.51
2805	29.5	27.7	34.82	31.37	47.21	28.38	36.31	32.99	32.16	26.07	46.69	116.26	56.9	58.27	47.86	64.35	107.48	113.47	99.477	99.2901	64.86	67.86	37.91	53.85	81.67	39.2	76.64	45.22	58.51
2804	30.32	27.98	35.51	31.82	47.59	29.1	36.72	33.43	32.56	26.49	46.67	116.3	56.9	58.27	47.87	64.35	107.5	113.48	99.4867	99.3136	64.89	67.89	37.91	53.86	81.69	39.2	76.66	45.22	58.5
2803	31.12	28.26	36.18	32.25	47.95	29.79	37.12	33.85	32.95	26.89	46.66	116.33	56.91	58.27	47.88	64.34	107.52	113.48	99.489	99.3231	64.91	67.91	37.91	53.86	81.7	39.2	76.69	45.22	58.5
2802	31.89	28.52	36.82	32.67	48.29	30.47	37.5	34.24	33.31	27.27	46.66	116.36	56.92	58.27	47.9	64.34	107.53	113.49	99.4901	99.331	64.93	67.93	37.91	53.87	81.71	39.2	76.73	45.22	58.5
2801	32.63	28.76	37.43	33.07	48.62	31.12	37.85	34.62	33.66	27.64	46.66	116.39	56.92	58.28	47.91	64.34	107.55	113.5	99.4899	99.3372	64.95	67.95	37.92	53.87	81.73	39.19	76.77	45.22	58.5
2800	33.35	29	38.01	33.45	48.92	31.75	38.19	34.99	33.98	28	46.65	116.42	56.93	58.28	47.92	64.34	107.56	113.51	99.4882	99.3414	64.97	67.97	37.92	53.87	81.74	39.19	76.8	45.23	58.51
2799	34.04	29.23	38.57	33.82	49.22	32.37	38.52	35.33	34.3	28.34	46.65	116.45	56.93	58.28	47.93	64.33	107.57	113.51	99.4846	99.3438	64.99	67.99	37.92	53.87	81.75	39.19	76.83	45.24	58.52
2798	34.71	29.45	39.1	34.17	49.5	32.97	38.82	35.66	34.59	28.66	46.64	116.48	56.94	58.28	47.95	64.33	107.59	113.52	99.4788	99.3445	65.01	68.01	37.92	53.88	81.76	39.19	76.86	45.25	58.52
2797	35.35	29.65	39.61	34.51	49.76	33.55	39.11	35.98	34.88	28.98	46.64	116.51	56.94	58.28	47.96	64.33	107.6	113.52	99.4704	99.3436	65.03	68.03	37.92	53.88	81.77	39.19	76.87	45.25	58.53
2796	35.97	29.85	40.1	34.84	50.02	34.11	39.39	36.29	35.15	29.28	46.63	116.53	56.95	58.29	47.97	64.33	107.61	113.53	99.4595	99.3414	65.05	68.05	37.93	53.88	81.79	39.18	76.88	45.25	58.53
2795	36.56	30.04	40.57	35.15	50.26	34.65	39.65	36.58	35.4	29.57	46.62	116.56	56.95	58.29	47.98	64.33	107.62	113.53	99.4464	99.3383	65.07	68.07	37.93	53.88	81.8	39.18	76.9	45.24	58.52
2794	37.13	30.23	41.01	35.45	50.49	35.18	39.91	36.86	35.65	29.85	46.62	116.59	56.96	58.29	47.99	64.33	107.64	113.54	99.4317	99.3347	65.09	68.09	37.93	53.88	81.81	39.18	76.93	45.24	58.52
2793	37.68	30.4	41.44	35.73	50.71	35.7	40.15	37.13	35.89	30.12	46.62	116.62	56.96	58.29	48	64.33	107.65	113.55	99.4164	99.3309	65.1	68.1	37.94	53.88	81.82	39.17	76.97	45.23	58.52
2792	38.21	30.57	41.85	36.01	50.93	36.2	40.38	37.39	36.11	30.38	46.61	116.64	56.96	58.29	48.01	64.32	107.66	113.55	99.4016	99.3275	65.12	68.12	37.94	53.88	81.84	39.17	77	45.23	58.52
2791	38.73	30.74	42.25	36.28	51.13	36.69	40.6	37.64	36.33	30.63	46.6	116.67	56.97	58.3	48.02	64.32	107.68	113.56	99.3883	99.3249	65.14	68.14	37.94	53.88	81.85	39.18	77.03	45.23	58.52
2790	39.22	30.89	42.63	36.53	51.33	37.16	40.82	37.88	36.54	30.87	46.6	116.7	56.97	58.3	48.03	64.32	107.69	113.56	99.3774	99.3234	65.15	68.15	37.95	53.89	81.87	39.18	77.06	45.24	58.53
2789	39.7	31.04	42.99	36.78	51.52	37.62	41.02	38.11	36.74	31.11	46.6	116.73	56.98	58.3	48.04	64.32	107.7	113.57	99.3695	99.3237	65.17	68.17	37.95	53.89	81.88	39.18	77.07	45.25	58.54
2788	40.17	31.19	43.35	37.02	51.7	38.07	41.22	38.33	36.94	31.33	46.59	116.75	56.98	58.3	48.05	64.32	107.71	113.58	99.3647	99.3262	65.19	68.19	37.95	53.88	81.89	39.18	77.08	45.26	58.55
2787	40.62	31.33	43.69	37.25	51.87	38.51	41.41	38.55	37.13	31.55	46.59	116.78	56.99	58.3	48.06	64.32	107.73	113.59	99.3633	99.3313	65.2	68.2	37.96	53.89	81.9	39.18	77.09	45.26	58.55
2786	41.06	31.47	44.02	37.48	52.04	38.93	41.6	38.76	37.31	31.77	46.59	116.81	56.99	58.3	48.07	64.32	107.74	113.6	99.3655	99.3392	65.22	68.22	37.96	53.89	81.91	39.18	77.11	45.26	58.55
2785	41.49	31.6	44.34	37.7	52.21	39.35	41.78	38.97	37.48	31.98	46.58	116.83	57	58.31	48.08	64.32	107.75	113.6	99.3715	99.3497	65.24	68.24	37.97	53.89	81.92	39.17	77.13	45.26	58.55
2784	41.9	31.73	44.65	37.91	52.37	39.75	41.95	39.16	37.66	32.18	46.57	116.84	57	58.31	48.09	64.32	107.76	113.6	99.3817	99.3625	65.25	68.25	37.97	53.89	81.93	39.17	77.15	45.26	58.54
2783	42.31	31.86	44.96	38.11	52.52	40.15	42.12	39.36	37.82	32.38	46.57	116.85	57.01	58.31	48.1	64.31	107.76	113.6	99.3965	99.377	65.27	68.27	37.97	53.89	81.94	39.16	77.18	45.25	58.54
2782	42.71	31.98	45.25	38.31	52.67	40.53	42.29	39.54	37.98	32.57	46.56	116.85	57.01	58.31	48.11	64.31	107.76	113.61	99.4156	99.3928	65.28	68.28	37.97	53.9	81.95	39.17	77.2	45.26	58.54
2781	43.1	32.1	45.54	38.5	52.81	40.9	42.45	39.72	38.14	32.76	46.56	116.85	57.02	58.31	48.12	64.31	107.76	113.62	99.4382	99.4097	65.3	68.3	37.98	53.89	81.96	39.17	77.21	45.26	58.54
2780	43.48	32.21	45.82	38.69	52.95	41.27	42.61	39.9	38.29	32.95	46.56	116.84	57.02	58.31	48.13	64.31	107.75	113.62	99.463	99.4275	65.31	68.31	37.97	53.89	81.97	39.17	77.21	45.27	58.54
2779	43.85	32.32	46.1	38.87	53.08	41.62	42.76	40.07	38.44	33.13	46.56	116.84	57.02	58.31	48.14	64.31	107.75	113.62	99.4886	99.4461	65.32	68.32	37.98	53.89	81.97	39.17	77.21	45.28	58.55
2778	44.22	32.43	46.37	39.05	53.22	41.96	42.91	40.23	38.59	33.31	46.57	116.84	57.03	58.31	48.15	64.31	107.74	113.62	99.5136	99.4655	65.33	68.33	37.98	53.89	81.98	39.17	77.21	45.29	58.55
2777	44.59	32.54	46.63	39.22	53.34	42.29	43.06	40.39	38.73	33.49	46.57	116.83	57.03	58.31	48.16	64.31	107.74	113.62	99.56	99.5049	65.34	68.34	37.98	53.89	81.98	39.16	77.22	45.29	58.55
2776	44.94	32.64	46.89	39.39	53.46	42.61	43.2	40.55	38.86	33.66	46.57	116.83	57.04	58.31	48.17	64.3	107.74	113.62	99.5822	99.5241	65.35	68.35	37.98	53.88	81.99	39.15	77.23	45.29	58.54
2775	45.29	32.74	47.14	39.55	53.58	42.92	43.35	40.7	39	33.83	46.57	116.83	57.04	58.31	48.17	64.3	107.74	113.62	99.605	99.5424	65.37	68.37	37.98	53.88	81.99	39.14	77.24	45.28	58.54
2774	45.63	32.84	47.38	39.7	53.7	43.22	43.48	40.84	39.13	34	46.57	116.83	57.04	58.31	48.18	64.3	107.74	113.63	99.6288	99.5595	65.38	68.38	37.98	53.88	82	39.14	77.25	45.28	58.53
2773	45.97	32.94	47.62	39.86	53.81	43.5	43.62	40.98	39.25	34.16	46.57	116.83	57.05	58.31	48.19	64.3	107.73	113.63	99.6533	99.5755	65.39	68.39	37.98	53.88	82	39.14	77.25	45.27	58.53
2772	46.3	33.03	47.85	40	53.91	43.78	43.75	41.12	39.38	34.33	46.57	116.84	57.05	58.31	48.2	64.3	107.73	113.63	99.6775	99.5905	65.4	68.4	37.98	53.88	82.01	39.13	77.24	45.27	58.53
2771	46.62	33.12	48.08	40.14	54.01	44.05	43.88	41.25	39.49	34.49	46.57	116.84	57.05	58.31	48.21	64.3	107.74	113.64	99.6995	99.6045	65.41	68.41	37.98	53.88	82.02	39.13	77.24	45.27	58.54
2770	46.94	33.21	48.29	40.28	54.11	44.3	44	41.38	39.61	34.64	46.57	116.85	57.06	58.31	48.21	64.29	107.75	113.64	99.7179	99.6179	65.42	68.42	37.98	53.88	82.03	39.13	77.25	45.27	58.55
2769	47.25	33.29	48.5	40.41	54.21	44.55	44.12	41.5	39.72	34.8	46.56	116.86	57.06	58.31	48.22	64.29	107.75	113.64	99.7317	99.6306	65.43	68.43	37.99	53.88	82.04	39.13	77.26	45.28	58.55
2768	47.55	33.38	48.71	40.53	54.3	44.78	44.24	41.61	39.83	34.95	46.56	116.86	57.06	58.31	48.23	64.29	107.75	113.65	99.7412	99.6426	65.44	68.44	37.99	53.87	82.05	39.13	77.27	45.28	58.56
2767	47.83	33.46	48.9	40.65	54.38	45.01	44.35	41.72	39.93	35.09	46.57	116.87	57.06	58.31	48.23	64.29	107.75	113.66	99.7476	99.6539	65.45	68.45	37.99	53.87	82.05	39.12	77.29	45.28	58.56
2766	48.11	33.53	49.09	40.76	54.46	45.22	44.46	41.83	40.03	35.24	46.57	116.88	57.06	58.31	48.24	64.29	107.76	113.67	99.7528	99.6644	65.46	68.46	37.99	53.88	82.06	39.12	77.3	45.28	58.55
2765	48.38	33.61	49.27	40.87	54.54	45.43	44.56	41.93	40.12	35.38	46.57	116.88	57.07	58.31	48.25	64.28	107.77	113.67	99.7587	99.6741	65.47	68.47	37.99	53.87	82.06	39.11	77.3	45.27	58.54
2764	48.64	33.68	49.44	40.97	54.61	45.62	44.66	42.03	40.22	35.51	46.57	116.89	57.07	58.31	48.25	64.28	107.77	113.67	99.7667	99.683	65.48	68.48	37.99	53.87	82.06	39.1	77.29	45.27	58.54
2763	48.89	33.75	49.61	41.07	54.68	45.81	44.75	42.12	40.3	35.64	46.57	116.9	57.07	58.31	48.26	64.28	107.77	113.67	99.7773	99.6912	65.49	68.49	37.99	53.87	82.07	39.09	77.28	45.26	58.54
2762	49.12	33.81	49.76	41.16	54.75	45.98	44.84	42.2	40.38	35.76	46.57	116.9	57.07	58.31	48.26	64.28	107.77	113.68	99.79	99.6986	65.5	68.5	37.99	53.87	82.07	39.09	77.28	45.26	58.54
2761	49.34	33.87	49.91	41.25	54.81	46.15	44.93	42.28	40.46	35.88	46.57	116.91	57.07	58.31	48.27	64.28	107.77	113.69	99.8036	99.7054	65.51	68.51	37.99	53.87	82.08	39.09	77.29	45.26	58.55
2760	49.55	33.93	50.05	41.33	54.87	46.31	45.01	42.36	40.53	35.99	46.57	116.92	57.08	58.31	48.28	64.27	107.78	113.69	99.8164	99.7116	65.52	68.52	37.99	53.87	82.09	39.09	77.3	45.26	58.55
2759	49.74	33.98	50.17	41.41	54.92	46.45	45.08	42.43	40.6	36.1	46.56	116.92	57.08	58.31	48.28	64.27	107.78	113.69	99.8269	99.7172	65.53	68.53	37.99	53.86	82.1	39.09	77.32	45.26	58.56
2758	49.92	34.03	50.29	41.48	54.97	46.59	45.15	42.5	40.67	36.2	46.56	116.93	57.08	58.31	48.29	64.27	107.78	113.69	99.834	99.7221	65.54	68.54	37.99	53.86	82.1	39.09	77.34	45.27	58.56
2757	50.09	34.08	50.4	41.55	55.02	46.72	45.21	42.56	40.73	36.29	46.56	116.94	57.08	58.31	48.29	64.27	107.78	113.69	99.8381	99.7262	65.55	68.55	37.99	53.86	82.11	39.08	77.35	45.27	58.56
2756	50.24	34.12	50.5	41.61	55.07	46.85	45.27	42.62	40.78	36.37	46.56	116.94	57.08	58.31	48.3	64.26	107.78	113.69	99.8401	99.7296	65.55	68.55	37.99	53.86	82.11	39.07	77.35	45.26	58.55
2755	50.37	34.16	50.59	41.66	55.11	46.96	45.33	42.67	40.84	36.45	46.56	116.95	57.08	58.3	48.3	64.26	107.78	113.7	99.8419	99.7323	65.56	68.56	37.99	53.85	82.11	39.06	77.34	45.26	58.55
2754	50.49	34.19	50.67	41.72	55.14	47.06	45.38	42.72	40.88	36.52	46.56	116.96	57.08	58.3	48.31	64.26	107.79	113.7	99.845	99.7344	65.57	68.57	37.99	53.85	82.11	39.05	77.33	45.25	58.54
2753	50.59	34.22	50.74	41.76	55.18	47.16	45.42	42.76	40.92	36.58	46.55	116.97	57.09	58.3	48.31	64.26	107.79	113.7	99.8508	99.7357	65.58	68.58	37.99	53.85	82.12	39.05	77.32	45.25	58.54
2752	50.68	34.25	50.79	41.8	55.21	47.24	45.46	42.8	40.96	36.64	46.55	116.97	57.09	58.3	48.32	64.25	107.79	113.7	99.8594	99.7363	65.59	68.59	37.99	53.85	82.12	39.04	77.32	45.25	58.55
2751	50.74	34.27	50.84	41.84	55.24	47.31	45.49	42.83	40.99	36.68	46.55	116.97	57.09	58.3	48.32	64.25	107.79	113.71	99.8701	99.7362	65.6	68.6	37.99	53.84	82.12	39.04	77.34	45.25	58.55
2750	50.79	34.29	50.88	41.87	55.26	47.38	45.51	42.86	41.02	36.72	46.55	116.98	57.09	58.3	48.33	64.25	107.8	113.71	99.8898	99.7333	65.61	68.61	37.99	53.85	82.13	39.04	77.36	45.25	58.56
2749	50.83	34.3	50.91	41.9	55.28	47.43	45.53	42.89	41.05	36.75	46.55	116.99	57.09	58.3	48.33	64.24	107.81	113.72	99.8945	99.7306	65.62	68.62	37.99	53.85	82.14	39.04	77.38	45.26	58.56
2748	50.85	34.31	50.94	41.92	55.3	47.48	45.55	42.91	41.07	36.77	46.54	116.99	57.09	58.3	48.34	64.24	107.8	113.72	99.8937	99.7273	65.63	68.63	37.99	53.84	82.14	39.03	77.39	45.25	58.56
2747	50.85	34.31	50.95	41.94	55.32	47.51	45.56	42.93	41.08	36.78	46.54	117	57.09	58.3	48.34	64.24	107.8	113.72	99.8878	99.7233	65.63	68.63	37.99	53.84	82.15	39.03	77.39	45.25	58.56
2746	50.84	34.31	50.95	41.95	55.33	47.53	45.56	42.94	41.09	36.79	46.54	117.01	57.09	58.3	48.34	64.24	107.81	113.73	99.8785	99.7188	65.65	68.65	37.99	53.84	82.15	39.02	77.38	45.25	58.55
2745	50.82	34.31	50.95	41.95	55.34	47.54	45.55	42.96	41.1	36.79	46.54	117.01	57.09	58.3	48.35	64.23	107.81	113.73	99.8688	99.714	65.65	68.65	37.99	53.84	82.15	39.01	77.37	45.25	58.55
2744	50.79	34.3	50.94	41.96	55.35	47.54	45.55	42.96	41.1	36.78	46.53	117.01	57.1	58.3	48.35	64.23	107.81	113.74	99.8619	99.7089	65.66	68.66	37.99	53.83	82.15	39	77.36	45.24	58.54
2743	50.74	34.29	50.92	41.96	55.35	47.53	45.53	42.97	41.1	36.76	46.53	117.02	57.1	58.3	48.36	64.23	107.81	113.74	99.86	99.704	65.67	68.67	37.99	53.83	82.15	39	77.36	45.24	58.55
2742	50.69	34.27	50.9	41.95	55.36	47.52	45.52	42.97	41.09	36.74	46.53	117.02	57.1	58.3	48.36	64.22	107.81	113.74	99.8637	99.6996	65.68	68.68	37.99	53.83	82.15	38.99	77.38	45.24	58.55
2741	50.63	34.26	50.88	41.95	55.36	47.49	45.5	42.98	41.09	36.72	46.53	117.03	57.1	58.29	48.36	64.22	107.81	113.74	99.8718	99.6961	65.68	68.68	37.99	53.83	82.16	38.99	77.4	45.24	58.56
2740	50.56	34.24	50.85	41.93	55.36	47.46	45.48	42.98	41.08	36.69	46.52	117.03	57.1	58.29	48.37	64.22	107.81	113.74	99.8815	99.6936	65.69	68.69	37.99	53.82	82.16	38.99	77.41	45.24	58.56
2739	50.49	34.22	50.82	41.92	55.36	47.42	45.45	42.97	41.06	36.66	46.52	117.03	57.1	58.29	48.37	64.21	107.81	113.75	99.8899	99.6921	65.7	68.7	37.99	53.82	82.16	38.99	77.42	45.24	58.56
2738	50.43	34.2	50.79	41.91	55.36	47.38	45.43	42.97	41.05	36.63	46.52	117.04	57.1	58.29	48.37	64.21	107.81	113.75	99.8945	99.6916	65.71	68.71	37.99	53.82	82.17	38.99	77.42	45.24	58.56
2737	50.36	34.18	50.76	41.89	55.36	47.33	45.4	42.97	41.04	36.6	46.52	117.04	57.1	58.29	48.38	64.21	107.81	113.75	99.8943	99.6917	65.71	68.71	37.99	53.82	82.17	38.98	77.41	45.24	58.56
2736	50.3	34.16	50.73	41.88	55.35	47.28	45.38	42.97	41.02	36.58	46.51	117.04	57.1	58.29	48.38	64.2	107.81	113.75	99.8902	99.6926	65.71	68.71	37.99	53.81	82.18	38.97	77.4	45.24	58.55
2735	50.24	34.14	50.7	41.86	55.35	47.23	45.35	42.97	41.01	36.55	46.51	117.04	57.1	58.29	48.38	64.2	107.81	113.75	99.8844	99.6943	65.72	68.72	37.99	53.81	82.18	38.96	77.39	45.23	58.54
2734	50.2	34.13	50.68	41.85	55.35	47.18	45.33	42.97	41	36.54	46.51	117.05	57.1	58.29	48.39	64.2	107.81	113.76	99.8795	99.6967	65.73	68.73	37.99	53.81	82.18	38.96	77.4	45.23	58.54
2733	50.16	34.12	50.67	41.84	55.35	47.14	45.31	42.97	40.99	36.52	46.51	117.05	57.1	58.28	48.39	64.19	107.81	113.76	99.878	99.6998	65.73	68.73	37.99	53.81	82.18	38.95	77.41	45.23	58.55
2732	50.14	34.11	50.66	41.83	55.35	47.1	45.3	42.98	40.98	36.52	46.5	117.05	57.1	58.28	48.39	64.19	107.81	113.76	99.8809	99.7032	65.73	68.73	37.98	53.8	82.18	38.94	77.42	45.23	58.55
2731	50.13	34.1	50.66	41.82	55.36	47.06	45.29	42.98	40.98	36.52	46.5	117.05	57.1	58.28	48.4	64.19	107.8	113.76	99.8878	99.7066	65.74	68.74	37.98	53.8	82.18	38.94	77.42	45.23	58.55
2730	50.14	34.1	50.66	41.82	55.36	47.04	45.29	42.99	40.97	36.54	46.5	117.06	57.1	58.28	48.4	64.18	107.81	113.77	99.8968	99.7097	65.74	68.74	37.98	53.8	82.18	38.94	77.43	45.23	58.56
2729	50.16	34.1	50.68	41.82	55.37	47.02	45.29	43.01	40.98	36.56	46.5	117.06	57.1	58.28	48.4	64.18	107.81	113.77	99.9055	99.7121	65.75	68.75	37.98	53.8	82.18	38.94	77.43	45.23	58.56
2728	50.2	34.11	50.7	41.83	55.38	47.01	45.3	43.03	40.99	36.59	46.5	117.06	57.1	58.27	48.4	64.17	107.81	113.77	99.9119	99.714	65.75	68.75	37.98	53.79	82.18	38.93	77.41	45.23	58.55
2727	50.25	34.12	50.74	41.84	55.39	47.02	45.31	43.05	41	36.63	46.5	117.06	57.11	58.27	48.41	64.17	107.81	113.78	99.9148	99.7157	65.75	68.75	37.98	53.79	82.19	38.93	77.41	45.22	58.55
2726	50.33	34.14	50.78	41.86	55.41	47.03	45.33	43.08	41.01	36.68	46.5	117.07	57.1	58.27	48.41	64.17	107.81	113.78	99.9143	99.7174	65.76	68.76	37.98	53.79	82.19	38.92	77.41	45.22	58.54
2725	50.41	34.16	50.83	41.88	55.43	47.06	45.36	43.11	41.03	36.74	46.5	117.07	57.1	58.27	48.41	64.16	107.81	113.78	99.9114	99.7196	65.76	68.76	37.98	53.78	82.19	38.91	77.41	45.22	58.54
2724	50.52	34.18	50.89	41.91	55.45	47.09	45.4	43.14	41.06	36.81	46.5	117.07	57.1	58.27	48.41	64.16	107.81	113.78	99.9078	99.7226	65.76	68.76	37.98	53.78	82.19	38.9	77.42	45.21	58.54
2723	50.64	34.22	50.96	41.94	55.48	47.14	45.44	43.18	41.09	36.89	46.5	117.07	57.1	58.27	48.42	64.16	107.81	113.79	99.9049	99.7301	65.76	68.76	37.98	53.78	82.19	38.89	77.42	45.21	58.54
2722	50.77	34.25	51.04	41.98	55.5	47.2	45.49	43.22	41.13	36.97	46.5	117.07	57.1	58.26	48.42	64.15	107.81	113.79	99.9073	99.734	65.76	68.76	37.98	53.77	82.19	38.89	77.43	45.21	58.55
2721	50.91	34.29	51.13	42.02	55.53	47.27	45.54	43.27	41.17	37.07	46.5	117.07	57.1	58.26	48.42	64.15	107.81	113.78	99.9116	99.7374	65.77	68.77	37.98	53.77	82.19	38.88	77.42	45.21	58.55
2720	51.06	34.33	51.22	42.07	55.57	47.35	45.6	43.32	41.21	37.16	46.5	117.07	57.1	58.26	48.42	64.14	107.81	113.78	99.916	99.7405	65.77	68.77	37.98	53.76	82.19	38.88	77.41	45.21	58.55
2719	51.22	34.38	51.31	42.12	55.6	47.44	45.66	43.38	41.26	37.27	46.5	117.07	57.1	58.26	48.43	64.14	107.81	113.79	99.9176	99.7434	65.77	68.77	37.98	53.76	82.19	38.88	77.4	45.21	58.55
2718	51.38	34.43	51.41	42.18	55.64	47.54	45.72	43.43	41.31	37.38	46.5	117.07	57.1	58.26	48.43	64.14	107.81	113.79	99.9143	99.7463	65.77	68.77	37.98	53.76	82.19	38.88	77.41	45.21	58.55
2717	51.55	34.48	51.52	42.24	55.68	47.64	45.79	43.49	41.36	37.49	46.5	117.08	57.1	58.25	48.43	64.13	107.81	113.79	99.9048	99.7491	65.77	68.77	37.98	53.76	82.19	38.87	77.41	45.2	58.54
2716	51.72	34.53	51.62	42.3	55.72	47.75	45.86	43.55	41.42	37.6	46.5	117.08	57.1	58.25	48.43	64.13	107.81	113.79	99.8896	99.7514	65.77	68.77	37.98	53.75	82.19	38.87	77.42	45.2	58.54
2715	51.89	34.58	51.73	42.36	55.76	47.86	45.93	43.61	41.48	37.71	46.5	117.08	57.1	58.25	48.43	64.12	107.81	113.79	99.8707	99.7527	65.77	68.77	37.98	53.75	82.19	38.86	77.43	45.2	58.53
2714	52.06	34.63	51.83	42.42	55.8	47.98	46.01	43.67	41.53	37.82	46.5	117.08	57.1	58.25	48.43	64.12	107.81	113.79	99.8513	99.7523	65.78	68.78	37.98	53.75	82.19	38.85	77.43	45.2	58.53
2713	52.21	34.68	51.93	42.49	55.84	48.09	46.08	43.74	41.59	37.93	46.5	117.08	57.1	58.25	48.44	64.12	107.81	113.8	99.8344	99.7501	65.78	68.78	37.98	53.74	82.2	38.84	77.43	45.2	58.54
2712	52.37	34.73	52.03	42.55	55.89	48.21	46.15	43.8	41.65	38.04	46.5	117.08	57.1	58.24	48.44	64.11	107.81	113.8	99.8222	99.746	65.77	68.77	37.98	53.74	82.2	38.84	77.41	45.19	58.54
2711	52.51	34.78	52.12	42.61	55.93	48.32	46.21	43.86	41.7	38.14	46.5	117.08	57.1	58.24	48.44	64.11	107.81	113.8	99.8156	99.7404	65.78	68.78	37.98	53.73	82.19	38.83	77.4	45.19	58.54
2710	52.64	34.82	52.21	42.67	55.97	48.43	46.28	43.92	41.76	38.24	46.5	117.08	57.1	58.24	48.44	64.11	107.81	113.8	99.8145	99.7337	65.78	68.78	37.98	53.73	82.19	38.83	77.4	45.19	58.54
2709	52.76	34.87	52.3	42.73	56.01	48.53	46.34	43.98	41.81	38.33	46.5	117.08	57.1	58.24	48.44	64.1	107.81	113.8	99.8175	99.7264	65.78	68.78	37.98	53.73	82.19	38.83	77.4	45.19	58.54
2708	52.87	34.91	52.37	42.78	56.04	48.63	46.39	44.04	41.86	38.42	46.5	117.08	57.1	58.24	48.44	64.1	107.81	113.8	99.8228	99.7185	65.78	68.78	37.98	53.72	82.19	38.82	77.41	45.18	58.54
2707	52.96	34.94	52.44	42.83	56.08	48.72	46.44	44.09	41.9	38.5	46.5	117.08	57.1	58.23	48.44	64.09	107.81	113.8	99.8283	99.7102	65.78	68.78	37.98	53.72	82.19	38.82	77.43	45.18	58.53
2706	53.03	34.98	52.5	42.88	56.11	48.81	46.49	44.14	41.95	38.57	46.5	117.08	57.1	58.23	48.45	64.09	107.81	113.8	99.8326	99.7012	65.78	68.78	37.98	53.72	82.19	38.82	77.44	45.18	58.53
2705	53.09	35	52.55	42.93	56.14	48.89	46.53	44.19	41.99	38.64	46.5	117.08	57.1	58.23	48.45	64.09	107.81	113.8	99.8352	99.6913	65.78	68.78	37.98	53.71	82.19	38.81	77.44	45.18	58.53
2704	53.14	35.03	52.59	42.97	56.17	48.97	46.57	44.23	42.02	38.7	46.5	117.08	57.1	58.23	48.45	64.08	107.81	113.8	99.8365	99.6803	65.78	68.78	37.98	53.71	82.19	38.8	77.42	45.18	58.53
2703	53.17	35.05	52.62	43	56.2	49.03	46.6	44.28	42.05	38.75	46.49	117.08	57.1	58.23	48.45	64.08	107.81	113.8	99.8376	99.6686	65.78	68.78	37.98	53.71	82.19	38.79	77.41	45.18	58.53
2702	53.18	35.07	52.64	43.03	56.22	49.09	46.62	44.32	42.08	38.79	46.5	117.08	57.1	58.22	48.45	64.07	107.81	113.81	99.8394	99.6568	65.78	68.78	37.98	53.7	82.19	38.79	77.4	45.18	58.53
2701	53.17	35.08	52.65	43.06	56.24	49.14	46.64	44.35	42.1	38.83	46.5	117.08	57.09	58.22	48.45	64.07	107.81	113.81	99.8423	99.6457	65.78	68.78	37.98	53.7	82.2	38.78	77.39	45.18	58.53
2700	53.15	35.09	52.66	43.08	56.26	49.18	46.66	44.38	42.12	38.86	46.49	117.07	57.09	58.22	48.45	64.07	107.81	113.8	99.8461	99.6365	65.77	68.77	37.98	53.7	82.2	38.78	77.4	45.17	58.53
2699	53.11	35.1	52.65	43.1	56.28	49.22	46.67	44.41	42.14	38.88	46.49	117.07	57.09	58.22	48.45	64.06	107.8	113.8	99.8498	99.6298	65.77	68.77	37.98	53.69	82.19	38.78	77.41	45.17	58.52
2698	53.06	35.1	52.64	43.11	56.29	49.24	46.68	44.44	42.15	38.89	46.49	117.07	57.09	58.21	48.45	64.06	107.81	113.81	99.8525	99.6254	65.78	68.78	37.98	53.69	82.19	38.78	77.43	45.17	58.52
2697	53	35.1	52.62	43.12	56.3	49.27	46.68	44.46	42.16	38.9	46.5	117.07	57.09	58.21	48.45	64.05	107.81	113.81	99.8534	99.6229	65.78	68.78	37.98	53.69	82.19	38.77	77.44	45.16	58.51
2696	52.92	35.1	52.59	43.12	56.31	49.28	46.68	44.48	42.16	38.9	46.49	117.07	57.09	58.21	48.45	64.05	107.81	113.81	99.8483	99.6215	65.77	68.77	37.98	53.69	82.19	38.77	77.43	45.16	58.51
2695	52.83	35.1	52.55	43.12	56.32	49.29	46.67	44.5	42.16	38.9	46.49	117.07	57.09	58.21	48.45	64.05	107.81	113.81	99.8422	99.6225	65.77	68.77	37.98	53.68	82.19	38.76	77.42	45.16	58.51
2694	52.74	35.09	52.51	43.12	56.32	49.29	46.66	44.52	42.16	38.89	46.5	117.07	57.08	58.2	48.45	64.04	107.81	113.82	99.8348	99.6255	65.78	68.78	37.98	53.68	82.19	38.75	77.4	45.16	58.51
2693	52.63	35.08	52.46	43.12	56.33	49.29	46.65	44.53	42.16	38.88	46.5	117.07	57.08	58.2	48.45	64.04	107.81	113.82	99.828	99.6314	65.78	68.78	37.98	53.68	82.19	38.75	77.39	45.16	58.51
2692	52.51	35.07	52.41	43.11	56.33	49.29	46.64	44.54	42.15	38.86	46.5	117.07	57.08	58.2	48.46	64.03	107.81	113.81	99.8246	99.6408	65.77	68.77	37.98	53.67	82.19	38.74	77.38	45.16	58.51
2691	52.39	35.06	52.35	43.1	56.33	49.28	46.62	44.55	42.15	38.84	46.49	117.07	57.08	58.19	48.45	64.03	107.81	113.81	99.8279	99.6535	65.77	68.77	37.98	53.67	82.19	38.73	77.39	45.16	58.51
2690	52.26	35.05	52.29	43.09	56.33	49.27	46.6	44.56	42.14	38.82	46.5	117.07	57.07	58.19	48.45	64.02	107.81	113.82	99.8396	99.6689	65.78	68.78	37.98	53.67	82.2	38.73	77.41	45.16	58.51
2689	52.13	35.03	52.23	43.07	56.33	49.26	46.58	44.57	42.13	38.8	46.5	117.07	57.07	58.19	48.45	64.01	107.81	113.82	99.8595	99.6861	65.78	68.78	37.98	53.67	82.19	38.73	77.42	45.16	58.5
2688	51.99	35.02	52.17	43.06	56.33	49.24	46.57	44.57	42.12	38.77	46.49	117.06	57.07	58.18	48.45	64	107.81	113.81	99.8854	99.7046	65.78	68.78	37.98	53.66	82.19	38.72	77.42	45.15	58.49
2687	51.86	35	52.1	43.04	56.33	49.22	46.55	44.58	42.11	38.74	46.49	117.06	57.06	58.18	48.45	64	107.81	113.81	99.914	99.724	65.78	68.78	37.98	53.66	82.19	38.72	77.41	45.14	58.49
2686	51.72	34.99	52.04	43.03	56.33	49.21	46.53	44.58	42.1	38.71	46.5	117.06	57.06	58.17	48.45	63.99	107.81	113.81	99.9421	99.7442	65.78	68.78	37.98	53.66	82.19	38.72	77.4	45.14	58.49
2685	51.58	34.98	51.98	43.01	56.32	49.19	46.51	44.59	42.09	38.69	46.5	117.05	57.05	58.17	48.45	63.98	107.81	113.81	99.9685	99.7649	65.78	68.78	37.98	53.65	82.19	38.71	77.39	45.14	58.49
2684	51.45	34.96	51.91	43	56.32	49.17	46.49	44.59	42.08	38.66	46.49	117.05	57.04	58.16	48.45	63.97	107.81	113.81	99.9933	99.7855	65.78	68.78	37.98	53.65	82.19	38.7	77.38	45.14	58.48
2683	51.31	34.95	51.86	42.98	56.32	49.15	46.47	44.59	42.07	38.63	46.49	117.05	57.04	58.16	48.45	63.96	107.81	113.81	100.018	99.8049	65.78	68.78	37.98	53.64	82.19	38.69	77.38	45.14	58.49
2682	51.19	34.94	51.8	42.97	56.32	49.14	46.46	44.6	42.06	38.61	46.49	117.05	57.03	58.15	48.44	63.95	107.81	113.82	100.042	99.8219	65.78	68.78	37.98	53.65	82.19	38.68	77.39	45.14	58.49
2681	51.06	34.92	51.75	42.96	56.32	49.12	46.44	44.6	42.06	38.58	46.49	117.04	57.03	58.15	48.44	63.94	107.81	113.82	100.067	99.835	65.78	68.78	37.97	53.64	82.19	38.67	77.41	45.14	58.49
2680	50.95	34.91	51.7	42.95	56.32	49.11	46.43	44.61	42.05	38.56	46.49	117.04	57.02	58.14	48.44	63.93	107.81	113.81	100.089	99.8433	65.77	68.77	37.97	53.64	82.19	38.67	77.41	45.13	58.48
2679	50.84	34.9	51.66	42.94	56.32	49.1	46.42	44.62	42.05	38.55	46.48	117.03	57.01	58.14	48.44	63.92	107.8	113.81	100.106	99.8462	65.77	68.77	37.97	53.63	82.2	38.66	77.41	45.12	58.48
2678	50.74	34.9	51.63	42.94	56.32	49.09	46.42	44.62	42.05	38.53	46.48	117.03	57.01	58.13	48.44	63.91	107.81	113.81	100.113	99.8435	65.78	68.78	37.97	53.63	82.19	38.66	77.41	45.12	58.47
2677	50.65	34.89	51.6	42.94	56.33	49.09	46.41	44.63	42.05	38.52	46.48	117.03	57	58.13	48.43	63.91	107.8	113.81	100.107	99.8354	65.78	68.78	37.97	53.63	82.19	38.66	77.39	45.11	58.47
2676	50.57	34.89	51.58	42.94	56.33	49.09	46.41	44.65	42.06	38.51	46.48	117.02	57	58.12	48.43	63.9	107.8	113.81	100.085	99.822	65.77	68.77	37.96	53.62	82.18	38.65	77.37	45.11	58.46
2675	50.5	34.88	51.56	42.94	56.34	49.1	46.42	44.66	42.07	38.51	46.48	117.02	56.99	58.12	48.43	63.89	107.8	113.81	100.048	99.8033	65.77	68.77	37.96	53.62	82.18	38.63	77.35	45.1	58.45
2674	50.44	34.88	51.55	42.95	56.35	49.1	46.43	44.67	42.08	38.51	46.48	117.02	56.98	58.11	48.43	63.88	107.8	113.81	99.9987	99.7792	65.77	68.77	37.96	53.62	82.17	38.6	77.3	45.1	58.42
2673	50.39	34.89	51.55	42.96	56.36	49.12	46.44	44.69	42.09	38.52	46.48	117.01	56.98	58.11	48.43	63.87	107.8	113.81	99.9421	99.7502	65.77	68.77	37.96	53.62	82.16	38.53	77.21	45.08	58.37
2672	50.35	34.89	51.56	42.97	56.37	49.13	46.45	44.71	42.11	38.53	46.47	117.01	56.97	58.1	48.42	63.86	107.8	113.81	99.8835	99.7175	65.77	68.77	37.96	53.62	82.16	38.44	77.1	45.05	58.31
2671	50.32	34.9	51.58	42.99	56.39	49.15	46.47	44.73	42.13	38.55	46.47	117.01	56.96	58.1	48.42	63.86	107.8	113.81	99.8268	99.6836	65.77	68.77	37.96	53.62	82.16	38.36	77.02	45.02	58.26
2670	50.3	34.91	51.6	43.01	56.4	49.18	46.5	44.75	42.15	38.57	46.47	117	56.96	58.1	48.42	63.85	107.8	113.81	99.7747	99.6523	65.77	68.77	37.96	53.62	82.16	38.33	77.03	45	58.26
2669	50.3	34.92	51.63	43.03	56.42	49.21	46.53	44.77	42.18	38.6	46.47	117	56.95	58.09	48.42	63.85	107.8	113.81	99.6924	99.6115	65.77	68.77	37.95	53.61	82.17	38.37	77.12	45.01	58.3
2668	50.3	34.93	51.66	43.06	56.44	49.25	46.56	44.8	42.21	38.63	46.47	116.99	56.95	58.09	48.42	63.85	107.8	113.8	99.6702	99.6073	65.77	68.77	37.95	53.61	82.17	38.44	77.23	45.03	58.36
2667	50.32	34.94	51.71	43.09	56.46	49.29	46.59	44.83	42.24	38.67	46.47	116.99	56.95	58.09	48.42	63.85	107.8	113.8	99.6686	99.6154	65.77	68.77	37.95	53.61	82.17	38.52	77.32	45.06	58.41
2666	50.34	34.96	51.76	43.13	56.49	49.34	46.63	44.86	42.28	38.71	46.47	116.99	56.95	58.09	48.42	63.85	107.8	113.81	99.6933	99.6361	65.77	68.77	37.95	53.61	82.18	38.57	77.36	45.08	58.43
2665	50.37	34.98	51.81	43.16	56.51	49.39	46.67	44.89	42.31	38.75	46.47	116.99	56.94	58.09	48.42	63.85	107.8	113.81	99.7473	99.6692	65.77	68.77	37.95	53.61	82.18	38.59	77.39	45.09	58.44
2664	50.41	35	51.87	43.2	56.54	49.45	46.72	44.92	42.35	38.8	46.46	116.98	56.94	58.09	48.42	63.85	107.8	113.81	99.8296	99.7147	65.77	68.77	37.95	53.6	82.18	38.59	77.41	45.1	58.44
2663	50.46	35.02	51.93	43.24	56.57	49.51	46.76	44.96	42.39	38.85	46.46	116.98	56.94	58.09	48.43	63.85	107.8	113.81	99.9353	99.7723	65.77	68.77	37.95	53.6	82.18	38.58	77.42	45.1	58.44
2662	50.52	35.05	52	43.28	56.6	49.57	46.81	45	42.43	38.9	46.46	116.97	56.94	58.09	48.43	63.85	107.8	113.8	100.057	99.8413	65.78	68.78	37.95	53.6	82.18	38.58	77.41	45.1	58.43
2661	50.58	35.07	52.06	43.33	56.63	49.64	46.86	45.03	42.48	38.96	46.46	116.97	56.94	58.09	48.43	63.85	107.8	113.8	100.188	99.9205	65.78	68.78	37.95	53.6	82.18	38.56	77.39	45.1	58.43
2660	50.64	35.1	52.14	43.37	56.66	49.72	46.91	45.07	42.52	39.02	46.46	116.96	56.93	58.09	48.43	63.85	107.8	113.79	100.321	100.008	65.77	68.77	37.94	53.6	82.19	38.55	77.36	45.09	58.42
2659	50.71	35.13	52.21	43.42	56.69	49.79	46.96	45.11	42.56	39.07	46.45	116.96	56.93	58.09	48.43	63.86	107.8	113.79	100.452	100.101	65.77	68.77	37.94	53.6	82.19	38.55	77.35	45.08	58.42
2658	50.79	35.15	52.28	43.47	56.73	49.87	47.01	45.15	42.61	39.13	46.45	116.96	56.93	58.09	48.43	63.86	107.8	113.79	100.577	100.196	65.77	68.77	37.95	53.6	82.19	38.55	77.36	45.08	58.42
2657	50.86	35.18	52.35	43.52	56.76	49.95	47.07	45.2	42.65	39.19	46.46	116.95	56.93	58.09	48.43	63.86	107.8	113.79	100.697	100.291	65.77	68.77	37.94	53.6	82.19	38.56	77.38	45.08	58.42
2656	50.94	35.21	52.43	43.56	56.8	50.03	47.12	45.24	42.7	39.25	46.46	116.95	56.93	58.09	48.43	63.86	107.8	113.79	100.81	100.38	65.77	68.77	37.94	53.6	82.19	38.56	77.4	45.08	58.42
2655	51.02	35.23	52.5	43.61	56.83	50.11	47.17	45.28	42.74	39.31	46.46	116.95	56.93	58.09	48.43	63.87	107.8	113.79	100.916	100.46	65.77	68.77	37.94	53.6	82.19	38.57	77.42	45.08	58.42
2654	51.1	35.26	52.57	43.66	56.87	50.19	47.21	45.32	42.78	39.36	46.46	116.94	56.93	58.09	48.44	63.87	107.8	113.79	101.011	100.531	65.78	68.78	37.94	53.6	82.19	38.57	77.44	45.09	58.42
2653	51.18	35.28	52.64	43.71	56.9	50.27	47.26	45.37	42.82	39.42	46.46	116.94	56.92	58.09	48.44	63.87	107.8	113.78	101.091	100.591	65.78	68.78	37.94	53.59	82.19	38.56	77.43	45.09	58.42
2652	51.26	35.31	52.7	43.75	56.94	50.34	47.31	45.41	42.87	39.47	46.46	116.93	56.92	58.1	48.44	63.88	107.8	113.78	101.15	100.641	65.77	68.77	37.94	53.59	82.19	38.56	77.41	45.09	58.42
2651	51.34	35.33	52.77	43.8	56.97	50.42	47.35	45.45	42.91	39.53	46.45	116.92	56.92	58.1	48.44	63.88	107.8	113.77	101.186	100.682	65.77	68.77	37.94	53.59	82.18	38.55	77.4	45.1	58.42
2650	51.42	35.36	52.83	43.84	57	50.5	47.39	45.49	42.94	39.58	46.46	116.92	56.92	58.1	48.44	63.88	107.8	113.78	101.2	100.712	65.78	68.78	37.94	53.59	82.18	38.55	77.39	45.1	58.42
2649	51.5	35.38	52.89	43.89	57.04	50.57	47.43	45.54	42.98	39.63	46.46	116.92	56.92	58.1	48.44	63.88	107.8	113.78	101.194	100.733	65.78	68.78	37.94	53.6	82.19	38.55	77.38	45.1	58.41
2648	51.58	35.41	52.95	43.93	57.07	50.64	47.47	45.58	43.02	39.68	46.45	116.91	56.91	58.1	48.44	63.88	107.8	113.77	101.175	100.742	65.78	68.78	37.94	53.59	82.19	38.55	77.39	45.09	58.41
2647	51.66	35.43	53	43.97	57.11	50.71	47.51	45.62	43.05	39.73	46.45	116.9	56.91	58.1	48.44	63.88	107.79	113.76	101.15	100.742	65.78	68.78	37.94	53.59	82.19	38.55	77.41	45.09	58.41
2646	51.73	35.45	53.06	44.01	57.14	50.78	47.55	45.66	43.09	39.78	46.45	116.89	56.91	58.09	48.44	63.88	107.79	113.76	101.125	100.735	65.78	68.78	37.94	53.59	82.19	38.55	77.43	45.1	58.41
2645	51.81	35.47	53.11	44.05	57.17	50.85	47.58	45.7	43.12	39.83	46.45	116.89	56.9	58.09	48.44	63.88	107.79	113.76	101.103	100.723	65.78	68.78	37.94	53.59	82.19	38.55	77.44	45.1	58.41
2644	51.89	35.49	53.16	44.09	57.21	50.91	47.61	45.74	43.16	39.87	46.45	116.89	56.9	58.09	48.44	63.88	107.79	113.76	101.086	100.712	65.77	68.77	37.93	53.59	82.19	38.55	77.43	45.09	58.4
2643	51.96	35.51	53.21	44.13	57.24	50.98	47.65	45.78	43.19	39.92	46.45	116.88	56.9	58.09	48.44	63.88	107.78	113.75	101.076	100.701	65.77	68.77	37.93	53.58	82.19	38.55	77.42	45.1	58.4
2642	52.04	35.53	53.26	44.17	57.27	51.04	47.68	45.82	43.22	39.96	46.45	116.88	56.89	58.09	48.44	63.87	107.79	113.75	101.07	100.687	65.78	68.78	37.94	53.59	82.19	38.54	77.41	45.1	58.4
2641	52.12	35.56	53.31	44.21	57.3	51.1	47.71	45.86	43.25	40.01	46.45	116.88	56.89	58.09	48.44	63.87	107.79	113.75	101.07	100.683	65.78	68.78	37.94	53.59	82.18	38.54	77.4	45.1	58.4
2640	52.2	35.58	53.35	44.24	57.34	51.17	47.74	45.9	43.29	40.05	46.45	116.87	56.89	58.09	48.44	63.87	107.78	113.74	101.069	100.68	65.78	68.78	37.93	53.59	82.18	38.54	77.39	45.1	58.39
2639	52.29	35.6	53.4	44.28	57.37	51.23	47.77	45.94	43.32	40.09	46.44	116.86	56.88	58.09	48.44	63.87	107.78	113.74	101.066	100.676	65.78	68.78	37.93	53.58	82.18	38.54	77.41	45.1	58.4
2638	52.37	35.62	53.45	44.32	57.4	51.3	47.8	45.98	43.35	40.13	46.45	116.86	56.88	58.09	48.44	63.87	107.78	113.73	101.06	100.672	65.78	68.78	37.94	53.59	82.19	38.54	77.43	45.1	58.4
2637	52.46	35.64	53.5	44.36	57.44	51.37	47.83	46.02	43.38	40.17	46.45	116.86	56.87	58.09	48.44	63.87	107.78	113.73	101.049	100.667	65.78	68.78	37.93	53.59	82.19	38.54	77.44	45.1	58.4
2636	52.56	35.66	53.56	44.4	57.47	51.44	47.86	46.07	43.41	40.21	46.45	116.85	56.87	58.09	48.44	63.87	107.78	113.72	101.035	100.66	65.78	68.78	37.93	53.59	82.19	38.54	77.43	45.1	58.39
2635	52.65	35.69	53.61	44.44	57.5	51.51	47.89	46.11	43.45	40.25	46.45	116.85	56.87	58.09	48.44	63.87	107.78	113.72	101.016	100.651	65.78	68.78	37.93	53.59	82.19	38.54	77.42	45.1	58.39
2634	52.75	35.71	53.67	44.48	57.54	51.58	47.92	46.15	43.48	40.29	46.46	116.84	56.86	58.09	48.43	63.87	107.78	113.72	100.993	100.639	65.78	68.78	37.93	53.59	82.19	38.54	77.41	45.1	58.38
2633	52.86	35.73	53.73	44.52	57.57	51.66	47.95	46.2	43.51	40.33	46.46	116.84	56.86	58.08	48.43	63.86	107.78	113.72	100.966	100.625	65.78	68.78	37.92	53.59	82.19	38.53	77.4	45.1	58.38
2632	52.97	35.76	53.79	44.56	57.61	51.74	47.99	46.25	43.55	40.37	46.45	116.83	56.86	58.08	48.43	63.86	107.77	113.71	100.936	100.607	65.77	68.77	37.92	53.59	82.19	38.53	77.39	45.09	58.37
2631	53.08	35.78	53.86	44.61	57.65	51.82	48.02	46.29	43.58	40.41	46.45	116.83	56.85	58.08	48.43	63.86	107.77	113.71	100.902	100.585	65.77	68.77	37.92	53.59	82.19	38.53	77.4	45.1	58.37
2630	53.2	35.81	53.93	44.65	57.68	51.91	48.05	46.34	43.62	40.45	46.45	116.82	56.85	58.08	48.43	63.86	107.77	113.71	100.864	100.558	65.78	68.78	37.92	53.59	82.18	38.53	77.41	45.1	58.38
2629	53.32	35.83	54	44.7	57.72	52	48.09	46.39	43.66	40.49	46.46	116.82	56.84	58.08	48.43	63.86	107.77	113.7	100.822	100.527	65.78	68.78	37.92	53.59	82.18	38.53	77.43	45.1	58.38
2628	53.44	35.86	54.07	44.75	57.76	52.09	48.12	46.44	43.69	40.53	46.45	116.81	56.84	58.08	48.43	63.86	107.76	113.69	100.776	100.49	65.77	68.77	37.92	53.59	82.18	38.53	77.43	45.1	58.38
2627	53.57	35.89	54.15	44.79	57.8	52.18	48.16	46.49	43.73	40.57	46.45	116.8	56.84	58.08	48.43	63.86	107.76	113.69	100.724	100.449	65.77	68.77	37.92	53.59	82.19	38.53	77.43	45.1	58.37
2626	53.71	35.92	54.23	44.84	57.84	52.28	48.2	46.55	43.77	40.61	46.45	116.8	56.83	58.08	48.43	63.86	107.76	113.69	100.669	100.404	65.78	68.78	37.92	53.59	82.19	38.53	77.42	45.11	58.37
2625	53.85	35.94	54.31	44.9	57.88	52.38	48.24	46.6	43.81	40.65	46.45	116.8	56.83	58.08	48.42	63.86	107.76	113.68	100.609	100.355	65.78	68.78	37.92	53.6	82.19	38.53	77.4	45.11	58.36
2624	53.99	35.97	54.4	44.95	57.92	52.47	48.28	46.65	43.85	40.7	46.45	116.79	56.83	58.08	48.42	63.85	107.76	113.68	100.547	100.304	65.77	68.77	37.91	53.59	82.19	38.53	77.39	45.11	58.35
2623	54.13	36.01	54.48	45	57.96	52.57	48.32	46.71	43.89	40.74	46.45	116.79	56.82	58.08	48.42	63.85	107.76	113.68	100.483	100.25	65.77	68.77	37.91	53.6	82.19	38.53	77.4	45.11	58.35
2622	54.28	36.04	54.57	45.05	58	52.67	48.37	46.76	43.93	40.79	46.46	116.79	56.82	58.08	48.42	63.85	107.76	113.67	100.419	100.196	65.78	68.78	37.91	53.6	82.19	38.53	77.41	45.11	58.35
2621	54.43	36.07	54.66	45.11	58.04	52.77	48.41	46.82	43.97	40.84	46.46	116.78	56.81	58.08	48.42	63.85	107.76	113.67	100.357	100.142	65.78	68.78	37.91	53.6	82.19	38.53	77.43	45.11	58.35
2620	54.59	36.1	54.76	45.16	58.08	52.87	48.46	46.87	44.02	40.89	46.45	116.77	56.81	58.08	48.42	63.85	107.76	113.66	100.298	100.091	65.77	68.77	37.91	53.6	82.19	38.53	77.43	45.11	58.35
2619	54.74	36.14	54.85	45.21	58.12	52.97	48.5	46.93	44.06	40.94	46.45	116.77	56.8	58.08	48.42	63.85	107.76	113.66	100.244	100.041	65.77	68.77	37.91	53.6	82.18	38.53	77.43	45.11	58.35
2618	54.9	36.17	54.95	45.27	58.16	53.07	48.55	46.98	44.1	41	46.45	116.76	56.8	58.08	48.42	63.85	107.75	113.65	100.198	99.9953	65.78	68.78	37.91	53.6	82.18	38.53	77.42	45.12	58.36
2617	55.06	36.21	55.04	45.32	58.2	53.17	48.6	47.04	44.15	41.06	46.45	116.76	56.8	58.08	48.41	63.85	107.75	113.65	100.159	99.9528	65.78	68.78	37.92	53.6	82.19	38.53	77.41	45.12	58.35
2616	55.22	36.24	55.14	45.37	58.24	53.27	48.65	47.09	44.19	41.12	46.45	116.76	56.79	58.08	48.41	63.85	107.75	113.64	100.126	99.914	65.78	68.78	37.92	53.6	82.19	38.53	77.39	45.12	58.35
2615	55.38	36.28	55.24	45.43	58.28	53.37	48.7	47.15	44.24	41.18	46.46	116.75	56.79	58.08	48.41	63.85	107.76	113.64	100.073	99.8479	65.78	68.78	37.91	53.61	82.19	38.53	77.39	45.12	58.34
2614	55.54	36.32	55.34	45.48	58.31	53.47	48.75	47.2	44.28	41.24	46.47	116.75	56.79	58.08	48.41	63.85	107.76	113.64	100.05	99.8208	65.78	68.78	37.91	53.61	82.19	38.53	77.4	45.13	58.33
2613	55.7	36.35	55.44	45.54	58.35	53.56	48.8	47.26	44.33	41.3	46.47	116.75	56.78	58.08	48.41	63.85	107.76	113.64	100.029	99.7978	65.78	68.78	37.91	53.62	82.19	38.53	77.41	45.12	58.32
2612	55.87	36.39	55.54	45.59	58.39	53.66	48.86	47.31	44.38	41.37	46.47	116.75	56.78	58.08	48.41	63.85	107.77	113.63	100.01	99.7788	65.77	68.77	37.91	53.62	82.19	38.53	77.42	45.12	58.32
2611	56.03	36.43	55.64	45.64	58.43	53.75	48.91	47.36	44.42	41.44	46.47	116.74	56.77	58.08	48.4	63.85	107.77	113.63	99.9943	99.7636	65.77	68.77	37.9	53.63	82.19	38.53	77.43	45.12	58.32
2610	56.19	36.47	55.74	45.69	58.47	53.84	48.96	47.42	44.47	41.5	46.47	116.74	56.77	58.08	48.4	63.85	107.78	113.63	99.9825	99.7522	65.77	68.77	37.91	53.64	82.19	38.53	77.42	45.12	58.33
2609	56.35	36.5	55.84	45.75	58.51	53.93	49.01	47.47	44.51	41.57	46.48	116.74	56.77	58.08	48.4	63.85	107.78	113.63	99.9753	99.7443	65.76	68.76	37.91	53.64	82.18	38.53	77.4	45.12	58.33
2608	56.5	36.54	55.94	45.8	58.55	54.02	49.06	47.52	44.56	41.64	46.48	116.74	56.76	58.08	48.4	63.85	107.79	113.63	99.9722	99.7401	65.76	68.76	37.9	53.65	82.18	38.53	77.38	45.12	58.33
2607	56.66	36.57	56.03	45.85	58.58	54.11	49.11	47.57	44.6	41.7	46.49	116.75	56.76	58.08	48.4	63.85	107.79	113.63	99.9723	99.7393	65.76	68.76	37.9	53.66	82.18	38.54	77.36	45.13	58.32
2606	56.81	36.61	56.13	45.9	58.62	54.2	49.16	47.62	44.65	41.77	46.49	116.75	56.75	58.08	48.39	63.85	107.8	113.62	99.9744	99.7418	65.76	68.76	37.9	53.67	82.18	38.54	77.36	45.13	58.32
2605	56.96	36.64	56.22	45.95	58.66	54.28	49.21	47.67	44.69	41.84	46.49	116.75	56.75	58.08	48.39	63.85	107.8	113.62	99.9773	99.7475	65.76	68.76	37.9	53.67	82.18	38.54	77.37	45.14	58.31
2604	57.11	36.68	56.31	46	58.69	54.37	49.25	47.72	44.73	41.9	46.5	116.75	56.74	58.08	48.39	63.85	107.81	113.62	99.9803	99.756	65.75	68.75	37.9	53.68	82.18	38.54	77.38	45.13	58.29
2603	57.26	36.71	56.4	46.04	58.73	54.45	49.3	47.77	44.77	41.97	46.5	116.75	56.74	58.08	48.39	63.85	107.81	113.62	99.9833	99.7667	65.75	68.75	37.9	53.68	82.18	38.54	77.4	45.14	58.28
2602	57.4	36.74	56.49	46.09	58.76	54.54	49.34	47.82	44.81	42.03	46.5	116.75	56.73	58.08	48.39	63.85	107.81	113.62	99.9871	99.7788	65.75	68.75	37.9	53.69	82.18	38.55	77.4	45.14	58.28
2601	57.54	36.78	56.58	46.14	58.8	54.62	49.38	47.87	44.86	42.09	46.5	116.75	56.73	58.08	48.38	63.85	107.81	113.61	99.9923	99.7916	65.74	68.74	37.9	53.69	82.18	38.55	77.39	45.14	58.29
2600	57.67	36.81	56.67	46.19	58.83	54.7	49.43	47.92	44.9	42.16	46.5	116.74	56.73	58.08	48.38	63.85	107.81	113.6	99.9995	99.8041	65.74	68.74	37.9	53.69	82.18	38.55	77.37	45.14	58.29
2599	57.8	36.84	56.75	46.23	58.87	54.78	49.47	47.97	44.93	42.22	46.5	116.74	56.72	58.08	48.38	63.85	107.81	113.59	100.009	99.8157	65.73	68.73	37.9	53.69	82.17	38.55	77.35	45.14	58.29
2598	57.93	36.87	56.83	46.28	58.9	54.87	49.51	48.02	44.97	42.28	46.5	116.73	56.72	58.08	48.38	63.86	107.81	113.59	100.019	99.8257	65.73	68.73	37.9	53.69	82.17	38.55	77.35	45.15	58.29
2597	58.05	36.9	56.91	46.32	58.94	54.95	49.54	48.07	45.01	42.34	46.5	116.73	56.71	58.08	48.38	63.86	107.8	113.58	100.029	99.8335	65.73	68.73	37.9	53.69	82.17	38.56	77.35	45.15	58.29
2596	58.17	36.93	56.98	46.37	58.97	55.03	49.58	48.11	45.05	42.39	46.49	116.72	56.71	58.08	48.37	63.86	107.8	113.57	100.037	99.8385	65.72	68.72	37.9	53.68	82.17	38.56	77.36	45.15	58.28
2595	58.29	36.95	57.06	46.41	59	55.11	49.62	48.16	45.09	42.45	46.49	116.71	56.7	58.09	48.37	63.86	107.79	113.56	100.041	99.8401	65.72	68.72	37.9	53.67	82.17	38.56	77.38	45.16	58.27
2594	58.4	36.98	57.13	46.45	59.04	55.19	49.66	48.21	45.12	42.5	46.48	116.71	56.7	58.09	48.37	63.86	107.79	113.55	100.042	99.8378	65.72	68.72	37.91	53.67	82.18	38.57	77.4	45.16	58.26
2593	58.51	37.01	57.2	46.5	59.07	55.27	49.69	48.26	45.16	42.55	46.48	116.7	56.69	58.09	48.37	63.86	107.78	113.54	100.04	99.8313	65.72	68.72	37.91	53.67	82.18	38.57	77.4	45.17	58.26
2592	58.61	37.03	57.26	46.54	59.1	55.35	49.73	48.3	45.19	42.6	46.47	116.69	56.69	58.09	48.36	63.87	107.77	113.52	100.034	99.8203	65.72	68.72	37.92	53.67	82.18	38.58	77.39	45.17	58.26
2591	58.71	37.06	57.33	46.58	59.14	55.43	49.76	48.35	45.23	42.65	46.46	116.68	56.68	58.09	48.36	63.87	107.76	113.51	100.026	99.8051	65.72	68.72	37.92	53.66	82.18	38.58	77.38	45.18	58.26
2590	58.81	37.08	57.39	46.62	59.17	55.51	49.79	48.4	45.26	42.7	46.47	116.67	56.68	58.09	48.36	63.87	107.76	113.5	100.015	99.7862	65.72	68.72	37.92	53.66	82.19	38.59	77.37	45.19	58.27
2589	58.91	37.11	57.45	46.66	59.2	55.6	49.82	48.45	45.3	42.74	46.48	116.67	56.67	58.09	48.36	63.87	107.75	113.49	100	99.7644	65.72	68.72	37.92	53.66	82.19	38.59	77.37	45.19	58.28
2588	59	37.13	57.52	46.71	59.23	55.68	49.86	48.49	45.33	42.78	46.47	116.67	56.67	58.09	48.36	63.87	107.75	113.49	99.961	99.7152	65.7	68.7	37.91	53.65	82.18	38.59	77.37	45.18	58.27
2587	59.1	37.16	57.57	46.75	59.26	55.76	49.89	48.54	45.36	42.82	46.47	116.66	56.66	58.09	48.35	63.87	107.75	113.49	99.9383	99.6895	65.69	68.69	37.91	53.65	82.18	38.59	77.39	45.18	58.27
2586	59.19	37.18	57.63	46.79	59.3	55.84	49.92	48.59	45.4	42.86	46.47	116.66	56.66	58.09	48.35	63.88	107.75	113.49	99.9152	99.6639	65.69	68.69	37.91	53.65	82.18	38.59	77.4	45.19	58.26
2585	59.28	37.2	57.69	46.83	59.33	55.93	49.95	48.64	45.43	42.9	46.47	116.66	56.65	58.09	48.35	63.88	107.75	113.49	99.893	99.639	65.68	68.68	37.91	53.65	82.18	38.59	77.41	45.19	58.25
2584	59.37	37.22	57.75	46.87	59.36	56.01	49.98	48.68	45.46	42.93	46.46	116.66	56.65	58.09	48.35	63.88	107.75	113.48	99.8725	99.6155	65.67	68.67	37.91	53.65	82.18	38.59	77.39	45.19	58.24
2583	59.46	37.25	57.81	46.91	59.39	56.09	50.01	48.73	45.49	42.97	46.46	116.65	56.64	58.1	48.34	63.88	107.74	113.48	99.8541	99.5938	65.66	68.66	37.91	53.65	82.19	38.59	77.38	45.2	58.23
2582	59.56	37.27	57.86	46.96	59.42	56.18	50.04	48.78	45.52	43	46.46	116.65	56.64	58.1	48.34	63.89	107.75	113.48	99.8375	99.5749	65.66	68.66	37.92	53.66	82.19	38.6	77.37	45.21	58.23
2581	59.65	37.29	57.92	47	59.45	56.26	50.07	48.83	45.55	43.04	46.47	116.65	56.63	58.1	48.34	63.89	107.75	113.48	99.8222	99.5592	65.66	68.66	37.92	53.66	82.19	38.61	77.37	45.21	58.23
2580	59.75	37.31	57.98	47.04	59.49	56.34	50.09	48.87	45.59	43.07	46.46	116.65	56.63	58.1	48.34	63.89	107.74	113.47	99.8079	99.5474	65.65	68.65	37.92	53.66	82.19	38.61	77.37	45.21	58.24
2579	59.85	37.33	58.04	47.08	59.52	56.43	50.12	48.92	45.62	43.11	46.46	116.64	56.62	58.1	48.33	63.89	107.74	113.47	99.7948	99.5395	65.64	68.64	37.92	53.66	82.19	38.62	77.39	45.21	58.24
2578	59.96	37.36	58.1	47.12	59.55	56.51	50.15	48.97	45.65	43.14	46.46	116.64	56.61	58.1	48.33	63.9	107.75	113.47	99.7835	99.5354	65.64	68.64	37.92	53.66	82.19	38.62	77.41	45.22	58.24
2577	60.07	37.38	58.16	47.16	59.58	56.6	50.18	49.02	45.68	43.18	46.47	116.64	56.61	58.1	48.33	63.9	107.75	113.47	99.7753	99.535	65.64	68.64	37.93	53.67	82.19	38.63	77.42	45.22	58.24
2576	60.18	37.41	58.22	47.21	59.61	56.68	50.21	49.06	45.71	43.22	46.46	116.64	56.6	58.11	48.33	63.9	107.74	113.47	99.772	99.5378	65.63	68.63	37.92	53.67	82.19	38.63	77.41	45.22	58.23
2575	60.3	37.43	58.29	47.25	59.64	56.77	50.24	49.11	45.74	43.26	46.46	116.64	56.6	58.11	48.33	63.91	107.75	113.47	99.7745	99.5435	65.62	68.62	37.93	53.67	82.19	38.63	77.4	45.22	58.22
2574	60.43	37.46	58.36	47.29	59.68	56.85	50.27	49.16	45.77	43.3	46.47	116.64	56.59	58.11	48.32	63.91	107.75	113.47	99.783	99.5517	65.62	68.62	37.93	53.68	82.19	38.64	77.39	45.23	58.21
2573	60.56	37.48	58.42	47.33	59.71	56.94	50.3	49.21	45.8	43.35	46.47	116.64	56.59	58.11	48.32	63.91	107.75	113.46	99.7965	99.562	65.61	68.61	37.93	53.68	82.19	38.64	77.37	45.24	58.21
2572	60.69	37.51	58.5	47.37	59.74	57.02	50.33	49.25	45.84	43.39	46.46	116.63	56.58	58.11	48.32	63.91	107.75	113.46	99.813	99.574	65.61	68.61	37.93	53.68	82.19	38.64	77.37	45.24	58.2
2571	60.84	37.54	58.57	47.42	59.77	57.11	50.37	49.3	45.87	43.44	46.46	116.63	56.58	58.12	48.32	63.92	107.75	113.46	99.8299	99.587	65.6	68.6	37.93	53.68	82.19	38.65	77.39	45.25	58.2
2570	60.99	37.57	58.65	47.46	59.8	57.19	50.4	49.35	45.9	43.5	46.47	116.63	56.57	58.12	48.32	63.92	107.75	113.46	99.8449	99.6006	65.6	68.6	37.94	53.69	82.19	38.66	77.41	45.26	58.21
2569	61.14	37.6	58.72	47.5	59.83	57.27	50.44	49.4	45.94	43.55	46.46	116.63	56.57	58.12	48.31	63.92	107.75	113.46	99.856	99.6142	65.6	68.6	37.94	53.69	82.19	38.67	77.43	45.26	58.21
2568	61.31	37.63	58.8	47.54	59.86	57.36	50.47	49.45	45.97	43.61	46.45	116.62	56.56	58.13	48.31	63.93	107.75	113.46	99.8625	99.6276	65.6	68.6	37.95	53.69	82.19	38.68	77.44	45.27	58.21
2567	61.47	37.66	58.89	47.59	59.89	57.44	50.51	49.49	46.01	43.68	46.45	116.62	56.56	58.13	48.31	63.93	107.74	113.46	99.8641	99.6402	65.61	68.61	37.96	53.7	82.19	38.7	77.44	45.28	58.21
2566	61.65	37.69	58.97	47.63	59.92	57.53	50.55	49.54	46.04	43.74	46.45	116.61	56.55	58.13	48.31	63.94	107.74	113.46	99.8617	99.6514	65.62	68.62	37.97	53.7	82.19	38.71	77.43	45.29	58.2
2565	61.82	37.73	59.06	47.67	59.96	57.61	50.59	49.59	46.08	43.81	46.47	116.61	56.55	58.13	48.31	63.94	107.75	113.45	99.8571	99.6602	65.62	68.62	37.97	53.7	82.19	38.71	77.41	45.29	58.2
2564	62.01	37.76	59.15	47.71	59.99	57.69	50.63	49.64	46.11	43.89	46.48	116.61	56.54	58.14	48.3	63.94	107.75	113.45	99.8518	99.6651	65.6	68.6	37.96	53.7	82.19	38.7	77.39	45.28	58.19
2563	62.19	37.8	59.24	47.76	60.02	57.77	50.67	49.68	46.15	43.96	46.48	116.61	56.54	58.14	48.3	63.94	107.76	113.45	99.8468	99.6646	65.58	68.58	37.95	53.7	82.19	38.7	77.39	45.28	58.18
2562	62.38	37.83	59.33	47.8	60.05	57.85	50.71	49.73	46.19	44.04	46.48	116.62	56.53	58.14	48.3	63.95	107.77	113.46	99.8415	99.6575	65.57	68.57	37.95	53.71	82.19	38.7	77.4	45.29	58.18
2561	62.58	37.87	59.42	47.84	60.08	57.94	50.75	49.77	46.22	44.12	46.48	116.61	56.53	58.15	48.3	63.95	107.77	113.47	99.8185	99.6219	65.55	68.55	37.95	53.72	82.19	38.71	77.43	45.29	58.18
2560	62.77	37.9	59.52	47.89	60.11	58.02	50.8	49.82	46.26	44.2	46.48	116.61	56.52	58.15	48.29	63.95	107.77	113.47	99.7936	99.5947	65.54	68.54	37.95	53.72	82.19	38.71	77.44	45.29	58.18
2559	62.97	37.94	59.61	47.93	60.14	58.1	50.84	49.87	46.3	44.28	46.48	116.61	56.51	58.16	48.29	63.96	107.77	113.47	99.7576	99.5634	65.54	68.54	37.95	53.72	82.19	38.72	77.44	45.3	58.18
2558	63.17	37.98	59.71	47.97	60.17	58.17	50.88	49.91	46.34	44.36	46.48	116.62	56.51	58.16	48.29	63.96	107.78	113.47	99.7128	99.5294	65.53	68.53	37.95	53.73	82.19	38.72	77.43	45.3	58.18
2557	63.36	38.01	59.81	48.01	60.2	58.25	50.93	49.96	46.37	44.45	46.48	116.61	56.5	58.16	48.29	63.96	107.78	113.47	99.6651	99.4942	65.53	68.53	37.95	53.73	82.19	38.72	77.41	45.3	58.17
2556	63.56	38.05	59.9	48.05	60.23	58.33	50.97	50	46.41	44.54	46.48	116.61	56.5	58.17	48.29	63.97	107.77	113.47	99.6217	99.4587	65.52	68.52	37.95	53.73	82.19	38.73	77.38	45.3	58.16
2555	63.76	38.09	60	48.1	60.26	58.41	51.02	50.05	46.45	44.62	46.48	116.61	56.49	58.17	48.28	63.97	107.78	113.48	99.5887	99.4238	65.51	68.51	37.95	53.74	82.19	38.73	77.37	45.3	58.15
2554	63.95	38.12	60.1	48.14	60.29	58.49	51.06	50.09	46.49	44.71	46.48	116.61	56.49	58.18	48.28	63.98	107.78	113.48	99.5691	99.3902	65.51	68.51	37.95	53.74	82.19	38.74	77.38	45.3	58.15
2553	64.14	38.16	60.2	48.18	60.31	58.56	51.1	50.14	46.53	44.8	46.48	116.61	56.48	58.18	48.28	63.98	107.78	113.48	99.5617	99.3589	65.5	68.5	37.96	53.75	82.19	38.74	77.4	45.3	58.14
2552	64.33	38.19	60.29	48.22	60.34	58.64	51.15	50.18	46.57	44.89	46.48	116.61	56.48	58.19	48.28	63.98	107.78	113.48	99.562	99.3314	65.49	68.49	37.95	53.75	82.19	38.75	77.42	45.31	58.14
2551	64.52	38.23	60.39	48.26	60.37	58.71	51.19	50.23	46.61	44.98	46.48	116.61	56.47	58.19	48.27	63.99	107.79	113.48	99.5639	99.3089	65.48	68.48	37.96	53.76	82.19	38.76	77.43	45.32	58.14
2550	64.7	38.26	60.48	48.3	60.4	58.79	51.23	50.27	46.65	45.07	46.48	116.61	56.47	58.2	48.27	63.99	107.79	113.49	99.5624	99.2929	65.48	68.48	37.96	53.76	82.19	38.77	77.44	45.34	58.14
2549	64.88	38.3	60.58	48.34	60.43	58.86	51.28	50.31	46.69	45.16	46.48	116.61	56.46	58.2	48.27	63.99	107.79	113.49	99.5554	99.2839	65.48	68.48	37.96	53.77	82.19	38.78	77.43	45.35	58.14
2548	65.05	38.33	60.67	48.38	60.46	58.93	51.32	50.36	46.73	45.24	46.48	116.6	56.46	58.21	48.27	64	107.79	113.49	99.5445	99.2822	65.47	68.47	37.96	53.77	82.19	38.78	77.4	45.35	58.14
2547	65.22	38.37	60.76	48.42	60.49	59.01	51.36	50.4	46.77	45.33	46.48	116.6	56.45	58.22	48.27	64	107.79	113.49	99.5347	99.2871	65.46	68.46	37.96	53.77	82.19	38.79	77.39	45.35	58.14
2546	65.39	38.4	60.85	48.46	60.51	59.08	51.41	50.45	46.81	45.42	46.48	116.59	56.44	58.22	48.26	64.01	107.79	113.49	99.5323	99.2981	65.46	68.46	37.97	53.77	82.19	38.79	77.38	45.35	58.13
2545	65.55	38.43	60.94	48.5	60.54	59.15	51.45	50.49	46.85	45.5	46.48	116.59	56.44	58.23	48.26	64.01	107.79	113.49	99.5431	99.3145	65.46	68.46	37.97	53.78	82.19	38.8	77.39	45.35	58.12
2544	65.71	38.47	61.03	48.54	60.57	59.22	51.49	50.53	46.89	45.58	46.47	116.58	56.43	58.23	48.26	64.01	107.78	113.49	99.5696	99.3358	65.46	68.46	37.98	53.78	82.19	38.81	77.4	45.35	58.11
2543	65.86	38.5	61.12	48.58	60.6	59.29	51.53	50.58	46.93	45.67	46.46	116.57	56.43	58.24	48.26	64.02	107.78	113.48	99.6107	99.362	65.46	68.46	37.99	53.78	82.19	38.82	77.42	45.36	58.1
2542	66.01	38.53	61.2	48.61	60.62	59.35	51.58	50.62	46.97	45.75	46.47	116.57	56.42	58.24	48.26	64.02	107.78	113.48	99.6609	99.3934	65.47	68.47	37.99	53.79	82.19	38.84	77.44	45.37	58.11
2541	66.15	38.56	61.29	48.65	60.65	59.42	51.62	50.67	47.01	45.83	46.49	116.57	56.42	58.25	48.26	64.03	107.78	113.48	99.7132	99.4305	65.46	68.46	37.99	53.79	82.19	38.84	77.44	45.38	58.11
2540	66.29	38.59	61.37	48.69	60.68	59.48	51.66	50.71	47.05	45.9	46.5	116.57	56.41	58.25	48.25	64.03	107.79	113.49	99.7613	99.4732	65.44	68.44	37.98	53.79	82.19	38.84	77.43	45.39	58.11
2539	66.42	38.62	61.45	48.73	60.71	59.55	51.7	50.75	47.09	45.98	46.5	116.57	56.41	58.26	48.25	64.03	107.8	113.49	99.8024	99.5206	65.43	68.43	37.97	53.79	82.19	38.84	77.41	45.39	58.11
2538	66.56	38.65	61.53	48.76	60.73	59.61	51.74	50.8	47.13	46.05	46.5	116.58	56.4	58.27	48.25	64.04	107.81	113.5	99.8381	99.5711	65.42	68.42	37.97	53.8	82.19	38.85	77.4	45.4	58.11
2537	66.69	38.67	61.61	48.8	60.76	59.67	51.78	50.84	47.17	46.13	46.5	116.58	56.4	58.27	48.25	64.04	107.81	113.51	99.873	99.6228	65.41	68.41	37.97	53.81	82.19	38.85	77.39	45.39	58.1
2536	66.81	38.7	61.69	48.84	60.79	59.74	51.82	50.89	47.21	46.2	46.49	116.57	56.39	58.28	48.25	64.05	107.81	113.51	99.9128	99.6737	65.4	68.4	37.97	53.81	82.19	38.85	77.39	45.39	58.09
2535	66.94	38.73	61.77	48.87	60.81	59.8	51.86	50.93	47.25	46.27	46.49	116.56	56.39	58.28	48.25	64.05	107.8	113.51	99.9608	99.7225	65.39	68.39	37.97	53.81	82.19	38.85	77.4	45.38	58.08
2534	67.06	38.76	61.85	48.91	60.84	59.86	51.9	50.98	47.28	46.33	46.49	116.56	56.38	58.29	48.24	64.05	107.81	113.51	100.075	99.8138	65.39	68.39	37.97	53.81	82.19	38.86	77.41	45.38	58.08
2533	67.19	38.78	61.92	48.95	60.87	59.92	51.94	51.03	47.32	46.4	46.49	116.55	56.38	58.29	48.24	64.06	107.81	113.51	100.131	99.857	65.39	68.39	37.97	53.82	82.19	38.86	77.41	45.38	58.07
2532	67.31	38.81	62	48.98	60.9	59.98	51.98	51.07	47.36	46.47	46.49	116.55	56.38	58.3	48.24	64.06	107.81	113.51	100.179	99.8987	65.38	68.38	37.97	53.82	82.19	38.87	77.4	45.39	58.06
2531	67.43	38.83	62.07	49.02	60.92	60.04	52.02	51.12	47.4	46.53	46.48	116.54	56.37	58.3	48.24	64.07	107.81	113.51	100.215	99.938	65.38	68.38	37.97	53.82	82.19	38.88	77.39	45.4	58.06
2530	67.55	38.86	62.15	49.06	60.95	60.1	52.06	51.16	47.44	46.59	46.49	116.54	56.37	58.31	48.24	64.07	107.81	113.52	100.243	99.9737	65.38	68.38	37.98	53.83	82.19	38.9	77.39	45.42	58.06
2529	67.67	38.89	62.22	49.09	60.98	60.16	52.1	51.21	47.48	46.66	46.49	116.54	56.36	58.31	48.24	64.08	107.81	113.52	100.263	100.004	65.37	68.37	37.97	53.83	82.19	38.9	77.4	45.43	58.07
2528	67.79	38.91	62.3	49.13	61.01	60.22	52.13	51.26	47.52	46.72	46.49	116.53	56.36	58.32	48.24	64.08	107.8	113.52	100.282	100.029	65.36	68.36	37.97	53.83	82.19	38.9	77.41	45.43	58.07
2527	67.91	38.94	62.37	49.17	61.03	60.28	52.17	51.31	47.56	46.78	46.48	116.52	56.35	58.32	48.23	64.09	107.8	113.51	100.301	100.048	65.35	68.35	37.96	53.83	82.19	38.9	77.42	45.43	58.07
2526	68.03	38.96	62.45	49.2	61.06	60.34	52.21	51.35	47.59	46.84	46.49	116.52	56.35	58.33	48.23	64.09	107.81	113.52	100.321	100.062	65.35	68.35	37.97	53.84	82.19	38.91	77.43	45.43	58.06
2525	68.16	38.99	62.53	49.24	61.09	60.4	52.25	51.4	47.63	46.9	46.49	116.52	56.35	58.33	48.23	64.09	107.81	113.52	100.341	100.071	65.35	68.35	37.97	53.84	82.19	38.91	77.42	45.43	58.05
2524	68.28	39.02	62.6	49.27	61.12	60.45	52.29	51.45	47.67	46.96	46.49	116.51	56.34	58.34	48.23	64.1	107.81	113.51	100.357	100.077	65.34	68.34	37.96	53.84	82.19	38.92	77.4	45.42	58.04
2523	68.41	39.04	62.68	49.31	61.14	60.51	52.33	51.49	47.71	47.02	46.49	116.5	56.34	58.34	48.23	64.1	107.81	113.51	100.366	100.079	65.34	68.34	37.96	53.84	82.19	38.93	77.38	45.42	58.04
2522	68.53	39.07	62.75	49.34	61.17	60.57	52.36	51.54	47.75	47.08	46.49	116.5	56.33	58.35	48.23	64.11	107.81	113.52	100.365	100.079	65.34	68.34	37.97	53.85	82.19	38.95	77.38	45.43	58.03
2521	68.66	39.1	62.83	49.38	61.2	60.63	52.4	51.59	47.78	47.14	46.47	116.49	56.33	58.35	48.23	64.11	107.8	113.52	100.357	100.077	65.34	68.34	37.98	53.85	82.19	38.97	77.38	45.45	58.03
2520	68.79	39.12	62.9	49.42	61.23	60.69	52.44	51.63	47.82	47.2	46.45	116.47	56.33	58.36	48.23	64.12	107.79	113.51	100.342	100.074	65.35	68.35	37.99	53.85	82.19	38.99	77.39	45.47	58.03
2519	68.93	39.15	62.98	49.45	61.25	60.75	52.48	51.68	47.86	47.26	46.44	116.45	56.32	58.36	48.23	64.12	107.78	113.49	100.324	100.073	65.36	68.36	38	53.85	82.19	39.01	77.42	45.49	58.04
2518	69.06	39.18	63.05	49.49	61.28	60.8	52.52	51.73	47.9	47.32	46.46	116.44	56.32	58.37	48.23	64.12	107.78	113.49	100.309	100.074	65.38	68.38	38.01	53.85	82.2	39.02	77.45	45.51	58.05
2517	69.2	39.2	63.13	49.52	61.31	60.86	52.55	51.77	47.93	47.38	46.48	116.43	56.31	58.37	48.23	64.13	107.78	113.48	100.3	100.078	65.38	68.38	38	53.85	82.19	39.02	77.45	45.52	58.06
2516	69.34	39.23	63.21	49.55	61.33	60.92	52.59	51.82	47.97	47.44	46.5	116.43	56.31	58.37	48.22	64.13	107.79	113.48	100.299	100.086	65.36	68.36	37.98	53.84	82.19	39	77.43	45.5	58.05
2515	69.48	39.26	63.29	49.59	61.36	60.98	52.63	51.87	48	47.5	46.51	116.44	56.3	58.38	48.22	64.13	107.8	113.49	100.307	100.095	65.33	68.33	37.97	53.84	82.19	38.98	77.39	45.49	58.04
2514	69.62	39.28	63.36	49.62	61.39	61.03	52.67	51.91	48.04	47.57	46.5	116.45	56.3	58.38	48.22	64.14	107.81	113.5	100.321	100.107	65.31	68.31	37.96	53.85	82.19	38.97	77.36	45.47	58.02
2513	69.77	39.31	63.44	49.66	61.41	61.09	52.71	51.96	48.08	47.63	46.49	116.44	56.29	58.38	48.22	64.14	107.81	113.51	100.338	100.12	65.29	68.29	37.95	53.86	82.19	38.97	77.34	45.46	58
2512	69.92	39.34	63.52	49.69	61.44	61.14	52.74	52.01	48.11	47.7	46.49	116.43	56.29	58.39	48.22	64.14	107.81	113.5	100.354	100.132	65.28	68.28	37.95	53.86	82.18	38.98	77.33	45.46	57.99
2511	70.07	39.37	63.6	49.72	61.47	61.2	52.78	52.05	48.15	47.76	46.48	116.42	56.28	58.39	48.22	64.15	107.81	113.5	100.368	100.144	65.27	68.27	37.95	53.86	82.18	38.99	77.35	45.47	57.99
2510	70.23	39.4	63.68	49.75	61.49	61.25	52.82	52.1	48.18	47.83	46.49	116.41	56.28	58.39	48.22	64.15	107.81	113.5	100.379	100.153	65.27	68.27	37.96	53.87	82.18	39.01	77.39	45.49	57.99
2509	70.39	39.43	63.76	49.79	61.52	61.31	52.86	52.14	48.22	47.9	46.49	116.4	56.27	58.4	48.22	64.15	107.81	113.49	100.387	100.161	65.27	68.27	37.96	53.87	82.19	39.01	77.41	45.5	58
2508	70.55	39.46	63.85	49.82	61.55	61.36	52.9	52.19	48.25	47.97	46.49	116.39	56.27	58.4	48.21	64.16	107.8	113.49	100.392	100.165	65.26	68.26	37.96	53.86	82.19	39.01	77.41	45.5	58
2507	70.71	39.49	63.93	49.85	61.57	61.42	52.93	52.24	48.29	48.04	46.5	116.39	56.26	58.4	48.21	64.16	107.81	113.49	100.394	100.163	65.26	68.26	37.96	53.87	82.19	39.01	77.4	45.51	58
2506	70.88	39.52	64.02	49.88	61.6	61.47	52.97	52.28	48.33	48.11	46.5	116.39	56.26	58.41	48.21	64.16	107.81	113.49	100.389	100.155	65.25	68.25	37.96	53.87	82.19	39.01	77.38	45.51	57.99
2505	71.05	39.55	64.1	49.92	61.62	61.53	53.01	52.33	48.36	48.19	46.5	116.38	56.25	58.41	48.21	64.17	107.81	113.48	100.38	100.142	65.24	68.24	37.96	53.87	82.18	39.01	77.35	45.51	57.98
2504	71.23	39.58	64.19	49.95	61.65	61.58	53.05	52.37	48.4	48.27	46.5	116.37	56.25	58.41	48.21	64.17	107.81	113.48	100.365	100.123	65.23	68.23	37.95	53.87	82.18	39.01	77.33	45.5	57.97
2503	71.41	39.62	64.28	49.98	61.68	61.64	53.09	52.42	48.44	48.35	46.49	116.36	56.24	58.42	48.21	64.17	107.81	113.48	100.344	100.099	65.22	68.22	37.95	53.87	82.18	39.01	77.33	45.49	57.96
[truncated: 2,133 more rows]
